# Supplementary material for: Pan-Cancer analysis shows that ACO2 is a potential prognostic and immunotherapeutic biomarker for multiple cancer types including hepatocellular carcinoma
Source: Front Oncol. 2022 Nov 30;12:1055376. doi: 10.3389/fonc.2022.1055376 (PMC9748622; doi:10.3389/fonc.2022.1055376)
Supplement: Supplementary file 1 [file DataSheet_1.zip]

Archive with 50 entries (47 files):
- Original data/
- Original data/Figure data/
- Original data/Figure data/Figure 12B. WB.tif
- Original data/Figure data/Figure12A.xls
- Original data/Figure data/Figure12B -1.xls
- Original data/Figure data/Figure12B-2.xls
- Original data/Figure data/Figure12C.xls
- Original data/Figure data/Figure12D.xls
- Original data/Figure data/Figure12E.xls
- Original data/HCC_ACO2_high VS low_all.csv
- Original data/R Package-Seurat.doc
- Original data/R package-ggplot2.docx
- Original data/R package-pROC.doc
- Original data/TCGA-RNAseq_Clinical/
- Original data/TCGA-RNAseq_Clinical/ACC_rnaseq_clinical_raw.xlsx
- Original data/TCGA-RNAseq_Clinical/BLCA_rnaseq_clinical_raw.xlsx
- Original data/TCGA-RNAseq_Clinical/BRCA_rnaseq_clinical_raw.xlsx
- Original data/TCGA-RNAseq_Clinical/CESC_rnaseq_clinical_raw.xlsx
- Original data/TCGA-RNAseq_Clinical/CHOL_rnaseq_clinical_raw.xlsx
- Original data/TCGA-RNAseq_Clinical/COADREAD_rnaseq_clinical_raw.xlsx
- Original data/TCGA-RNAseq_Clinical/COAD_rnaseq_clinical_raw.xlsx
- Original data/TCGA-RNAseq_Clinical/DLBC_rnaseq_clinical_raw.xlsx
- Original data/TCGA-RNAseq_Clinical/ESCA_rnaseq_clinical_raw.xlsx
- Original data/TCGA-RNAseq_Clinical/GBMLGG_rnaseq_clinical_raw.xlsx
- Original data/TCGA-RNAseq_Clinical/GBM_rnaseq_clinical_raw.xlsx
- Original data/TCGA-RNAseq_Clinical/HNSC_rnaseq_clinical_raw.xlsx
- Original data/TCGA-RNAseq_Clinical/KICH_rnaseq_clinical_raw.xlsx
- Original data/TCGA-RNAseq_Clinical/KIRC_rnaseq_clinical_raw.xlsx
- Original data/TCGA-RNAseq_Clinical/KIRP_rnaseq_clinical_raw.xlsx
- Original data/TCGA-RNAseq_Clinical/LAML_rnaseq_clinical_raw.xlsx
- Original data/TCGA-RNAseq_Clinical/LGG_rnaseq_clinical_raw.xlsx
- Original data/TCGA-RNAseq_Clinical/LIHC_rnaseq_clinical_raw.xlsx
- Original data/TCGA-RNAseq_Clinical/LUADLUSC_rnaseq_clinical_raw.xlsx
- Original data/TCGA-RNAseq_Clinical/LUAD_rnaseq_clinical_raw.xlsx
- Original data/TCGA-RNAseq_Clinical/LUSC_rnaseq_clinical_raw.xlsx
- Original data/TCGA-RNAseq_Clinical/MESO_rnaseq_clinical_raw.xlsx
- Original data/TCGA-RNAseq_Clinical/OV_rnaseq_clinical_raw.xlsx
- Original data/TCGA-RNAseq_Clinical/PAAD_rnaseq_clinical_raw.xlsx
- Original data/TCGA-RNAseq_Clinical/PCPG_rnaseq_clinical_raw.xlsx
- Original data/TCGA-RNAseq_Clinical/PRAD_rnaseq_clinical_raw.xlsx
- Original data/TCGA-RNAseq_Clinical/READ_rnaseq_clinical_raw.xlsx
- Original data/TCGA-RNAseq_Clinical/SARC_rnaseq_clinical_raw.xlsx
- Original data/TCGA-RNAseq_Clinical/SKCM_rnaseq_clinical_raw.xlsx
- Original data/TCGA-RNAseq_Clinical/STAD_rnaseq_clinical_raw.xlsx
- Original data/TCGA-RNAseq_Clinical/TGCT_rnaseq_clinical_raw.xlsx
- Original data/TCGA-RNAseq_Clinical/THCA_rnaseq_clinical_raw.xlsx
- Original data/TCGA-RNAseq_Clinical/THYM_rnaseq_clinical_raw.xlsx
- Original data/TCGA-RNAseq_Clinical/UCEC_rnaseq_clinical_raw.xlsx
- Original data/TCGA-RNAseq_Clinical/UCS_rnaseq_clinical_raw.xlsx
- Original data/TCGA-RNAseq_Clinical/UVM_rnaseq_clinical_raw.xlsx
