# Supplementary material for: Pan-Cancer analysis shows that ACO2 is a potential prognostic and immunotherapeutic biomarker for multiple cancer types including hepatocellular carcinoma
Source: Front Oncol. 2022 Nov 30;12:1055376. doi: 10.3389/fonc.2022.1055376 (PMC9748622; doi:10.3389/fonc.2022.1055376)
Supplement: Supplementary file 1 [file DataSheet_1.zip › Original data/Figure data/Figure12A.xls]

## Sheet: Sheet1
LO2	HepG2	Hep1-6	LM3
1.011	1.234	1.354	1.564
1.141	1.331	1.501	1.631
0.986	1.188	1.455	1.588
