# Supplementary material for: Pan-Cancer analysis shows that ACO2 is a potential prognostic and immunotherapeutic biomarker for multiple cancer types including hepatocellular carcinoma
Source: Front Oncol. 2022 Nov 30;12:1055376. doi: 10.3389/fonc.2022.1055376 (PMC9748622; doi:10.3389/fonc.2022.1055376)
Supplement: Supplementary file 1 [file DataSheet_1.zip › Original data/Figure data/Figure12B-2.xls]

## Sheet: Sheet1
shCtrl	shACO2
1.73979	0.30433
1.8803	0.410384
2.57913	0.588109
