# Supplementary material for: Pan-Cancer analysis shows that ACO2 is a potential prognostic and immunotherapeutic biomarker for multiple cancer types including hepatocellular carcinoma
Source: Front Oncol. 2022 Nov 30;12:1055376. doi: 10.3389/fonc.2022.1055376 (PMC9748622; doi:10.3389/fonc.2022.1055376)
Supplement: Supplementary file 1 [file DataSheet_1.zip › Original data/Figure data/Figure12C.xls]

## Sheet: Sheet1
day	shCtrl	shCtrl	shCtrl	shACO2	shACO2	shACO2
1	0.249	0.251	0.255	0.254	0.252	0.246
2	0.502	0.488	0.496	0.473	0.452	0.464
3	0.863	0.856	0.825	0.763	0.712	0.751
4	1.113	1.109	1.165	0.864	0.932	0.842
5	1.213	1.22	1.219	0.986	0.899	0.902
