# Supplementary material for: Pan-Cancer analysis shows that ACO2 is a potential prognostic and immunotherapeutic biomarker for multiple cancer types including hepatocellular carcinoma
Source: Front Oncol. 2022 Nov 30;12:1055376. doi: 10.3389/fonc.2022.1055376 (PMC9748622; doi:10.3389/fonc.2022.1055376)
Supplement: Supplementary file 1 [file DataSheet_1.zip › Original data/HCC_ACO2_high VS low_all.csv]

	p_val	avg_log2FC	pct.1	pct.2	p_val_adj
ACO2	0	1.35023664551007	1	0	0
RPN1	6.55280438079646e-106	0.0990059154928624	0.343	0.157	1.0654859923175e-101
SLC9A3R2	8.19822657758592e-89	0.161823564802382	0.395	0.205	1.33303164151547e-84
INO80C	1.37823516454121e-80	0.0759918857195303	0.187	0.073	2.241010377544e-76
RNF187	2.16376488023164e-80	0.135881806159539	0.442	0.243	3.51828169525665e-76
HTATIP2	6.31888136740511e-76	0.108474133753269	0.401	0.216	1.02745011034007e-71
PPIB	2.59338764413112e-75	0.268524240889756	0.939	0.853	4.2168483093572e-71
HTRA1	1.25230459185374e-73	0.143611425462991	0.499	0.296	2.03624726635417e-69
PFN1	1.55265238515708e-73	0.270209179266822	0.721	0.54	2.52461277826541e-69
HIST1H4H	1.11959568171604e-72	0.0711838092700957	0.195	0.081	1.82046257847028e-68
HIST2H2AA3	1.00648767302422e-70	0.110040019144395	0.403	0.225	1.63654895633738e-66
GPS1	2.3166360545502e-69	0.0832725574344013	0.372	0.2	3.76685022469863e-65
TEX264	1.10038913436961e-67	0.101496334437936	0.47	0.272	1.78923273248499e-63
THOP1	3.32857467775167e-66	0.0870421484463872	0.262	0.129	5.41226242602421e-62
IGSF8	8.53670268981712e-66	0.0832636347911327	0.369	0.201	1.38806785736426e-61
IER2	1.00275329006764e-65	0.302344381379405	0.519	0.332	1.63047684964998e-61
TMEM256	4.86500882269394e-65	0.0583786482615869	0.371	0.201	7.91050434570035e-61
LRPAP1	1.77047753835956e-64	0.146505682157825	0.597	0.379	2.87879647737264e-60
FBXW5	3.24594459139645e-64	0.0926471273462085	0.411	0.234	5.27790590561063e-60
DUSP10	1.19948961712886e-63	0.076277947195813	0.177	0.076	1.95037011745152e-59
CREB3L3	2.53209765233928e-63	0.093200496122236	0.349	0.19	4.11719078270367e-59
COPG1	5.25665154422086e-63	0.0400737030756049	0.166	0.068	8.54731541090312e-59
TSR3	2.76920448521818e-62	0.0707827280463929	0.308	0.162	4.50272649296475e-58
LSR	4.95945719217799e-62	0.0805070627159802	0.381	0.213	8.06407739448141e-58
MDH2	8.26994354437e-62	0.208785317222107	0.723	0.519	1.34469282031456e-57
BACE2	1.22923951581818e-61	0.0897427870086125	0.35	0.193	1.99874345272037e-57
RHOD	2.44949853989003e-61	0.0660889339224775	0.366	0.201	3.98288462586119e-57
YWHAH	2.7784460986186e-61	0.0850156848967795	0.368	0.206	4.51775335635384e-57
RNPEP	4.53061699098375e-61	0.0747249781838724	0.409	0.233	7.36678322733957e-57
PLIN2	4.73041170738024e-61	0.200809753766205	0.572	0.373	7.69164943620027e-57
TUBB4B	1.0373825011749e-60	0.163992571305355	0.546	0.348	1.68678394691039e-56
IGFBP2	1.40415717448724e-60	0.285147687202103	0.585	0.399	2.28315956571625e-56
CBS	2.00660168461382e-60	0.095610423664689	0.417	0.241	3.26273433918208e-56
SND1	2.17666125219261e-60	0.0646338644188242	0.305	0.161	3.53925119606518e-56
FLAD1	2.9145206154696e-60	0.0693972402868676	0.319	0.17	4.73901052075357e-56
UBE2L6	5.12888464733367e-60	0.0738405681147294	0.257	0.13	8.33956643656454e-56
FOSB	7.54973907949521e-60	0.128991371001839	0.255	0.13	1.22758757432592e-55
NUTF2	8.3817597524427e-60	0.0517329137015248	0.218	0.104	1.36287413574718e-55
EIF4A3	1.00243412488875e-59	0.0854781601832407	0.421	0.243	1.6299578870691e-55
WDR13	1.15848488538295e-59	0.0544190974634825	0.341	0.186	1.88369642363268e-55
KRT8	1.97684959778612e-59	0.312866838679675	0.804	0.645	3.21435744600024e-55
ICAM1	3.4703766538107e-59	0.0966462603611907	0.184	0.083	5.6428324390962e-55
TGFBI	3.69565605317634e-59	0.0949318843489586	0.411	0.238	6.00913674246472e-55
FAM134A	4.22916930165342e-59	0.0613259242017126	0.272	0.14	6.87662928448846e-55
PRCC	1.01157777225897e-58	0.0505505631773022	0.238	0.117	1.64482545769309e-54
AGXT2	1.2035920612614e-58	0.0754146489711564	0.286	0.15	1.95704069161103e-54
NOP58	1.83208150828929e-58	0.0790447707604884	0.428	0.248	2.97896453247838e-54
SLC3A2	2.16078595497169e-58	0.0984681327764558	0.355	0.201	3.51343796278397e-54
C1R	3.53839389184558e-58	0.146249062775534	0.548	0.351	5.75342846814092e-54
APOA5	5.53951030621345e-58	0.147733332174521	0.506	0.32	9.00724375790307e-54
DIAPH1	6.66947641811678e-58	0.0435351055382949	0.388	0.218	1.08445686558579e-53
EVA1A	1.02561684449305e-57	0.0679088647507025	0.294	0.156	1.6676529891457e-53
MAP2K2	1.38956024619974e-57	0.060305436443658	0.309	0.167	2.25942496032077e-53
EGLN2	1.88702304791999e-57	0.0408047981443984	0.206	0.097	3.0682994759179e-53
TMEM53	1.96104755871948e-57	0.0552032898649308	0.266	0.137	3.18866333047788e-53
TUBB2A	2.04131859248085e-57	0.125362472003933	0.482	0.296	3.31918403137386e-53
PGAM1	2.73709159345183e-57	0.0843296248314693	0.486	0.294	4.45051093095268e-53
CCT7	2.87677645865479e-57	0.0930572810725562	0.507	0.311	4.67763852177268e-53
ATP6V0D1	3.11503881079287e-57	0.0655315817322342	0.377	0.213	5.06505310634921e-53
F10	3.46794246110182e-57	0.0755892013822601	0.484	0.293	5.63887444175155e-53
SUCLG2	3.54742472220386e-57	0.12717570349716	0.546	0.347	5.76811259830348e-53
SEC61G	4.52516354802679e-57	0.184779149759401	0.738	0.559	7.35791592909156e-53
UROS	7.19686017362876e-57	0.0583432064076296	0.312	0.168	1.17020946423204e-52
HLA-DRA	8.27169672739286e-57	0.042772223236374	0.347	0.192	1.34497788787408e-52
DGCR6L	9.27342704749958e-57	0.102464175895869	0.482	0.294	1.50785923792343e-52
MRPS12	1.58875709722714e-56	0.0973016815068751	0.498	0.306	2.58331904009133e-52
AMFR	1.87897884904631e-56	0.0336787691998302	0.244	0.122	3.05521960854931e-52
PPP1CA	2.90125760249471e-56	0.116871345711128	0.568	0.359	4.7174448616564e-52
SF3B4	2.96604265397719e-56	0.0616102748217038	0.294	0.157	4.82278535536692e-52
FKBP4	3.52249396491177e-56	0.0812142005481812	0.47	0.282	5.72757518694654e-52
GLUD1	4.91096141375963e-56	0.0738903374247996	0.483	0.295	7.98522325877316e-52
ZMAT5	4.95109548702199e-56	0.0408770448174137	0.24	0.119	8.05048126189775e-52
RAB8A	5.14298482964802e-56	0.0455963406837241	0.225	0.11	8.36249333300768e-52
EPHX2	6.85477193309013e-56	0.0658705271227052	0.325	0.177	1.11458591632046e-51
PPAP2A	6.93614750024058e-56	0.0823599690132399	0.349	0.198	1.12781758353912e-51
THEM6	7.02751320641214e-56	0.112392124860554	0.556	0.352	1.14267364736261e-51
ARSA	8.4025250479803e-56	0.0421424967927501	0.252	0.128	1.3662505728016e-51
TMBIM1	8.81990344142115e-56	0.0579119573271599	0.325	0.178	1.43411629957508e-51
SLC39A3	9.11216221406043e-56	0.0677101957701229	0.334	0.185	1.48163757600623e-51
ILVBL	1.57323970313801e-55	0.0511782299443677	0.237	0.119	2.5580877573024e-51
MRPL4	1.63175621309634e-55	0.0683928539900822	0.433	0.254	2.65323560249466e-51
CPSF3L	3.33165892534728e-55	0.0641260761317002	0.231	0.115	5.41727741261468e-51
LAP3	3.55908164810642e-55	0.0716934420867794	0.396	0.23	5.78706675982105e-51
ARF5	3.7825110016329e-55	0.044445618019584	0.327	0.179	6.1503628886551e-51
GPR108	4.1957292560225e-55	0.0560994704032209	0.353	0.198	6.82225577029259e-51
BCL2L10	4.97475324272583e-55	0.077960606219305	0.341	0.191	8.0889487726722e-51
IDH2	4.98444603920708e-55	0.224312687011325	0.771	0.591	8.10470925975072e-51
CORO1B	5.74935956541279e-55	0.0496052659577809	0.325	0.179	9.3484586533612e-51
SLC25A4	5.7701611391749e-55	0.0988490105420722	0.517	0.319	9.38228201229838e-51
DHODH	6.6124329031148e-55	0.0493157412863836	0.206	0.098	1.07518159004647e-50
PLIN5	6.74109590945343e-55	0.0574845230565684	0.348	0.195	1.09610219487713e-50
SNRNP40	7.63828300941965e-55	0.0376499793828616	0.147	0.061	1.24198481733164e-50
TMEM63B	1.0090032276031e-54	0.0252738227524982	0.281	0.148	1.64063924808264e-50
EIF4E2	1.11738905161932e-54	0.0694691116872123	0.449	0.267	1.81687459793301e-50
VIM	1.20118492699167e-54	0.0461299401030698	0.159	0.069	1.95312669128845e-50
ATF3	1.99940303559881e-54	0.326146993801173	0.46	0.299	3.25102933588367e-50
STIP1	2.5526503550284e-54	0.0532958794841402	0.232	0.117	4.15060947727618e-50
ECE2	3.65932448108811e-54	0.0723342906127052	0.346	0.196	5.95006160624926e-50
PIM3	3.69014596745818e-54	0.0652827094016178	0.286	0.154	6.000177343087e-50
FH	3.9548814077311e-54	0.0794105433326487	0.459	0.277	6.43063716897076e-50
MRPS30	4.2528728959719e-54	0.0616684355129377	0.301	0.163	6.91517132885031e-50
HSF1	4.68525486238692e-54	0.0801420049916699	0.465	0.282	7.61822440624113e-50
PARP10	5.46899770102503e-54	0.0398144203156377	0.209	0.101	8.89259026186669e-50
EIF2S1	5.59858948113996e-54	0.0645946920044423	0.335	0.187	9.10330649633357e-50
PYCRL	5.72980678509536e-54	0.0386340530703325	0.246	0.125	9.31666583256505e-50
CHST13	6.95414252080194e-54	0.0614516399709506	0.33	0.184	1.1307435738824e-49
GNAS	7.23732291987105e-54	0.0465001155838612	0.326	0.181	1.17678870677103e-49
LPIN2	7.27983522772275e-54	0.0651343731978985	0.389	0.226	1.18370120802772e-49
SPSB3	1.07686030019346e-53	0.0665698860099716	0.341	0.192	1.75097484811456e-49
TUBA1C	1.10169009784473e-53	0.101145317824838	0.38	0.221	1.79134809909553e-49
PSMD3	1.38408044509949e-53	0.0727017795577953	0.446	0.266	2.25051480373177e-49
ATP6AP1	1.5140722009862e-53	0.0385123177218014	0.322	0.177	2.46188139880357e-49
DMGDH	1.6404847567183e-53	0.0456383866794946	0.309	0.169	2.66742821442395e-49
DUS1L	2.39047372513936e-53	0.0536593527593268	0.313	0.172	3.8869102770766e-49
CYP2J2	2.41765864265966e-53	0.0475042543061988	0.219	0.108	3.93111295296461e-49
PSMD6	2.45542240531997e-53	0.0698389320542661	0.396	0.231	3.99251683105028e-49
RDH16	2.76757345063402e-53	0.0864758938752209	0.299	0.165	4.50007443073091e-49
COQ9	3.86897282168643e-53	0.06323454086571	0.296	0.161	6.29094980806213e-49
LSM1	4.04307226334052e-53	0.152232815227582	0.627	0.419	6.57403550019168e-49
BRD2	5.64482791351142e-53	0.266075787315649	0.697	0.503	9.17849018736958e-49
SCO2	5.66834679353655e-53	0.0540203849748169	0.282	0.151	9.21673188629043e-49
TOLLIP	8.64388878851229e-53	0.0434193294231234	0.385	0.222	1.4054963170121e-48
CRYAA	1.42133442754378e-52	0.0879851919093524	0.412	0.247	2.31108977918618e-48
PTP4A2	1.44216406153475e-52	0.0785343263259256	0.391	0.23	2.3449587640555e-48
HSDL2	1.48123217489678e-52	0.0509258552887756	0.327	0.182	2.40848351638217e-48
PPP1R14B	1.68518755036012e-52	0.0790729218519676	0.438	0.265	2.74011495688555e-48
COPS6	2.01637226268954e-52	0.06975357710671	0.457	0.276	3.27862129913319e-48
ABAT	2.50412220434613e-52	0.0446081839536881	0.247	0.127	4.0717027042668e-48
BRF2	2.61061404034888e-52	0.0536709658592976	0.241	0.124	4.24485842960728e-48
SMIM12	2.94380781596162e-52	0.053734883695442	0.343	0.193	4.78663150875359e-48
SLC25A11	3.47462609755406e-52	0.0409394595387602	0.313	0.172	5.6497420346229e-48
FBP1	3.59656307677969e-52	0.167615862958486	0.585	0.394	5.84801156284377e-48
MARCH2	4.52755250886317e-52	0.0418879272502761	0.171	0.078	7.36180037941152e-48
SCAMP2	4.85959431272984e-52	0.0619705083004439	0.369	0.214	7.90170035249872e-48
CA2	4.93801630392821e-52	0.0717958458345069	0.349	0.2	8.02921451018726e-48
PPP2R1B	5.40760069631784e-52	0.0441055676991492	0.283	0.153	8.79275873221282e-48
TMEM37	5.55479429631606e-52	0.0615282924793339	0.35	0.2	9.03209552580991e-48
RNF10	6.04087980795167e-52	0.0447233503635439	0.237	0.121	9.82247056772942e-48
MAGED2	6.44906463535021e-52	0.0594683190477396	0.262	0.139	1.04861790970794e-47
IER3	6.65926698945274e-52	0.222571930440251	0.387	0.238	1.08279681248501e-47
NEU4	6.81295111196653e-52	0.046641715859074	0.244	0.126	1.10778585080576e-47
POR	7.00246803389608e-52	0.121008455842231	0.615	0.409	1.1386013023115e-47
ZNF259	7.03956303299736e-52	0.0508374006664431	0.242	0.125	1.14463294916537e-47
TRAF4	7.87344606452195e-52	0.0499170720353784	0.282	0.152	1.28022233009127e-47
PLEC	1.03213367155114e-51	0.0422118837641576	0.321	0.179	1.67824934994215e-47
AKAP13	1.0621026551276e-51	0.0565492717192972	0.312	0.175	1.72697891723747e-47
DPP7	1.26546044403175e-51	0.0482690723715027	0.132	0.054	2.05763868199562e-47
PTOV1	1.26574667000795e-51	0.0679509362537776	0.355	0.204	2.05810408543293e-47
SMYD2	1.50631642545722e-51	0.0684435697722722	0.398	0.234	2.44927050779345e-47
SRM	1.59356323639498e-51	0.0688411643568799	0.462	0.279	2.59113382237824e-47
CADM1	1.65392190933153e-51	0.0583477086053633	0.399	0.234	2.68927702457307e-47
ETHE1	1.90518412317041e-51	0.0729899659219141	0.438	0.264	3.09782938427509e-47
JUP	1.97073932493564e-51	0.0465367320891847	0.218	0.109	3.20442214234536e-47
NTMT1	2.05236286406707e-51	0.0320356318980384	0.309	0.17	3.33714201697305e-47
ACTN4	2.10998021311237e-51	0.0521239678274539	0.33	0.187	3.43082782652071e-47
UBE2M	2.5920327937144e-51	0.0382005321668478	0.148	0.064	4.21464532257962e-47
TFG	2.64146072621375e-51	0.0990742538871898	0.56	0.354	4.29501514082356e-47
PDZK1	3.25658695021859e-51	0.0565897936477747	0.369	0.213	5.29521038105542e-47
ALDH4A1	3.60318025731209e-51	0.061552866544397	0.427	0.255	5.85877109838946e-47
HHEX	4.23767861713072e-51	0.10447357599742	0.391	0.234	6.89046543145455e-47
TOMM22	4.6549161816779e-51	0.0806403687079329	0.488	0.301	7.56889371140827e-47
TGM3	4.88163453377469e-51	0.0469220678008202	0.243	0.126	7.93753775191765e-47
ASL	4.93382904916504e-51	0.136649933166108	0.648	0.445	8.02240603394235e-47
BCAS2	5.42861165729247e-51	0.0565695441052777	0.371	0.215	8.82692255475755e-47
GLT8D1	5.68715721815915e-51	0.0588562675408751	0.275	0.148	9.24731763672678e-47
RPS12	6.59968942735115e-51	-0.214783050295983	0.997	0.988	1.0731095008873e-46
GIPC1	6.84059073000447e-51	0.0515565650776912	0.248	0.13	1.11228005269873e-46
NFIC	7.69976004396772e-51	0.0699396369651012	0.46	0.277	1.25198098314915e-46
CALU	8.3327146953808e-51	0.0435482366816253	0.304	0.168	1.35489940946892e-46
KLF4	8.53934072134791e-51	0.131101603923221	0.278	0.156	1.38849680129117e-46
GPT2	9.93941000280969e-51	0.0316415943467987	0.368	0.212	1.61614806645686e-46
C10orf10	9.99038855619587e-51	0.164038714135491	0.475	0.305	1.62443717923745e-46
RTCB	1.56084872883479e-50	0.0563604167101251	0.273	0.148	2.53794003308536e-46
TMEM106C	1.8422552610165e-50	0.0629920138754363	0.212	0.107	2.99550705441282e-46
MAD2L2	1.96026125090422e-50	0.0448931138656512	0.352	0.201	3.18738479397026e-46
TXNRD2	2.26480740091704e-50	0.0515772228557009	0.274	0.148	3.68257683389111e-46
CDIPT	2.64912586285345e-50	0.0677217180604796	0.427	0.257	4.30747865299971e-46
RPS6KB2	2.86538066627185e-50	0.0291723942012619	0.266	0.141	4.65910896335803e-46
OSBPL9	3.02170461835751e-50	0.0465405905934243	0.348	0.2	4.91329170944931e-46
NOC2L	3.4171107050776e-50	0.0462651667574941	0.292	0.16	5.55622200645617e-46
CCDC124	3.66582128946921e-50	0.0512600383016408	0.382	0.224	5.96062541667694e-46
FBXL6	3.77724926146634e-50	0.0418801032430139	0.264	0.141	6.14180729914426e-46
PPP2R1A	3.78214260368573e-50	0.0573096809043782	0.392	0.232	6.149763873593e-46
GPT	3.84101222905243e-50	0.0952469600698836	0.489	0.311	6.24548588443925e-46
TRAP1	3.99548086663735e-50	0.0578546372450337	0.392	0.232	6.49665188915233e-46
POLD2	4.08159165471697e-50	0.0483832587724251	0.338	0.193	6.63666803056979e-46
ACO1	4.20922094577062e-50	0.0442584329749476	0.341	0.194	6.84419325782303e-46
PLK2	4.6507921508459e-50	0.10078577823356	0.215	0.11	7.56218803727543e-46
ANGPTL4	4.7446669535793e-50	0.105949500411405	0.489	0.314	7.71482846651994e-46
HYAL1	6.40879433776746e-50	0.048623747913178	0.326	0.185	1.04206995932099e-45
PGLS	6.46339030115207e-50	0.0868414472670189	0.533	0.339	1.05094726296733e-45
QARS	7.07669270569062e-50	0.0521539343646515	0.26	0.138	1.15067023394529e-45
PLA2G12A	8.29907204490229e-50	0.0443219072882211	0.285	0.156	1.34942911450111e-45
C19orf24	1.22508074466631e-49	0.0939135653789357	0.532	0.338	1.99198129082742e-45
TEN1	1.28499688168206e-49	0.0385478339198491	0.304	0.169	2.08940492961503e-45
LYPLA2	1.33190896002481e-49	0.0541027985669823	0.296	0.164	2.16568396900035e-45
OCEL1	1.41434317743994e-49	0.0528308422595626	0.258	0.138	2.29972200651735e-45
AHCY	1.50509702519112e-49	0.0727152056015679	0.481	0.296	2.44728776296077e-45
CHMP1B	1.79719494599327e-49	0.0340107619992944	0.232	0.119	2.92223898218506e-45
CRAT	1.82927038861139e-49	0.0354002382479379	0.207	0.103	2.97439365188212e-45
PFKL	1.9130002603482e-49	0.0409362062982663	0.325	0.184	3.11053842332618e-45
PIH1D1	1.93168695710278e-49	0.0496289352934009	0.381	0.223	3.14092299224912e-45
SNRNP70	1.99806626039597e-49	0.0399049853324356	0.354	0.203	3.24885573940385e-45
NAGS	2.56314798928692e-49	0.0687685366753076	0.308	0.174	4.16767863058052e-45
SCRN2	2.66440344854833e-49	0.0615422978918664	0.391	0.232	4.33232000733958e-45
MRPL15	3.07459982316729e-49	0.176604554595448	0.784	0.586	4.99929931247001e-45
HSD3B7	3.33954208958447e-49	0.0501518204906452	0.208	0.104	5.43009543766434e-45
IMPDH2	3.39789450015063e-49	0.0649178684987984	0.319	0.181	5.52497645724493e-45
IGFBP7	3.63717374687035e-49	0.00486761821884019	0.313	0.175	5.91404451241119e-45
PSMD13	3.94414359522107e-49	0.0535023303796036	0.379	0.224	6.41317748582946e-45
PREB	4.13650008494387e-49	0.0343110764820094	0.205	0.101	6.72594913811873e-45
GABARAPL1	4.84712832115557e-49	0.0357427387568418	0.323	0.182	7.88143065019896e-45
TLE1	5.08468503318464e-49	0.0494164682057557	0.313	0.176	8.26769786395823e-45
COMTD1	5.10683996270878e-49	0.0387850165517649	0.283	0.155	8.30372177936447e-45
SLC27A3	5.46040414888968e-49	0.0444988968041096	0.257	0.137	8.87861714609461e-45
GNL3	6.04275422755002e-49	0.0659334167318715	0.386	0.23	9.82551837399634e-45
TMEM110	6.81879085237664e-49	0.0391471243219023	0.238	0.124	1.10873539259644e-44
DNPEP	6.82175521734028e-49	0.0528568768526978	0.336	0.191	1.10921739833953e-44
FAM195A	8.33303454718545e-49	0.115361957880771	0.594	0.389	1.35495141737235e-44
NFKBIZ	8.96659603238759e-49	0.0962568905808526	0.283	0.159	1.45796851486622e-44
C20orf24	9.05268574771965e-49	0.0898188939259216	0.524	0.333	1.47196670257922e-44
TNIP1	9.13075569040026e-49	0.055976168154558	0.314	0.177	1.48466087525908e-44
AGPAT2	1.1661244393408e-48	0.0750768206942893	0.499	0.31	1.89611833836814e-44
ACP2	1.24251298673268e-48	0.0403291437499836	0.225	0.116	2.02032611642733e-44
HERPUD1	1.24874018164591e-48	0.225180850719308	0.747	0.566	2.03045153535625e-44
PEF1	1.32343552280281e-48	0.0469074489293129	0.296	0.164	2.15190616007737e-44
HYOU1	1.38586295586053e-48	0.0108953050994521	0.261	0.14	2.25341316622923e-44
FAM173A	1.50745375954053e-48	0.0568035699100895	0.429	0.259	2.4511198130129e-44
UBE2Q1	1.5849131517886e-48	0.0426771263800093	0.3	0.167	2.57706878480826e-44
RNF167	1.59493128824045e-48	0.0425662172240105	0.308	0.173	2.59335827467898e-44
CDK2AP2	1.79185905304436e-48	0.074750954001187	0.461	0.284	2.91356282025013e-44
OPLAH	1.80204730474814e-48	0.0216120166335307	0.289	0.159	2.93012891752048e-44
C8orf47	1.80375490532274e-48	0.0556892427338452	0.364	0.214	2.93290547605477e-44
TIMM50	1.94487378902853e-48	0.0439755273103641	0.289	0.16	3.16236478096039e-44
C21orf33	1.97228720113463e-48	0.0744006382882715	0.47	0.29	3.2069389890449e-44
SERPINB6	2.11747519182811e-48	0.059769770324973	0.52	0.324	3.44301466191251e-44
LAGE3	2.11985481315769e-48	0.0599673209960659	0.41	0.246	3.44688392619441e-44
NUBP2	2.15560667888423e-48	0.0510983255269664	0.405	0.243	3.50501645986577e-44
FKBP8	2.21651994759043e-48	0.0743230649070696	0.52	0.326	3.60406143478204e-44
CYP2A6	2.27088597968636e-48	0.312577853523883	0.33	0.2	3.69246060297001e-44
SPARC	2.52759500789587e-48	0.0369473378928227	0.174	0.082	4.10986948283868e-44
ATP1A1	2.77240608674817e-48	0.0569251280359057	0.403	0.241	4.50793229705252e-44
NDUFA9	2.78172173587468e-48	0.0506879890306257	0.351	0.203	4.52307954253222e-44
ALDH7A1	3.14833216637485e-48	0.0866108743895606	0.551	0.35	5.11918810252551e-44
LMF2	3.35735058991957e-48	0.0484718164578539	0.227	0.118	5.45905205920922e-44
EXOSC5	3.3845222817997e-48	0.0588158563469782	0.339	0.195	5.50323323020631e-44
AK1	4.27327419082837e-48	0.0479728516752059	0.325	0.185	6.94834383428693e-44
RBM42	4.27392186525958e-48	0.050724153031417	0.361	0.211	6.94939695291208e-44
APEH	4.36205319935802e-48	0.0459496940625345	0.28	0.154	7.09269850215614e-44
NUDT16L1	4.456725642083e-48	0.0531013193030085	0.36	0.21	7.24663589402695e-44
CDV3	4.52128171161126e-48	0.0241366519856455	0.289	0.159	7.35160406307991e-44
ADAR	4.64383876051302e-48	0.0449541352055245	0.39	0.231	7.55088182459418e-44
CERS4	4.73667228798755e-48	0.042781800473863	0.303	0.169	7.70182914026776e-44
GLYAT	5.01485964845248e-48	0.0631380405753603	0.293	0.164	8.15416178838373e-44
SLC39A1	5.09358071982045e-48	0.0891587072603457	0.454	0.284	8.28216225042804e-44
BAIAP2	5.83595428901803e-48	0.0394543045958929	0.321	0.182	9.48926167394332e-44
ACTN1	6.2697949767357e-48	0.046909335418105	0.255	0.138	1.01946866321722e-43
IMP3	6.32129294678265e-48	0.090926348350461	0.539	0.348	1.02784223314686e-43
DUSP3	6.4287512494633e-48	0.0507872689351031	0.409	0.246	1.04531495316273e-43
PLOD1	6.54250001665496e-48	0.0307371515937027	0.347	0.201	1.0638105027081e-43
RAB17	6.91173158674117e-48	0.0572742832718212	0.307	0.174	1.12384755600411e-43
PNPO	7.27176731442e-48	0.0389554133923379	0.304	0.17	1.18238936532469e-43
JUNB	8.03589716341527e-48	0.269321333198865	0.526	0.363	1.30663687877132e-43
NDRG2	8.05637630685848e-48	0.0656082807253595	0.358	0.211	1.30996678749519e-43
CAP1	8.27621848107526e-48	0.076174367221862	0.477	0.297	1.34571312502284e-43
PPP4R2	9.34596023490749e-48	0.0561607844482287	0.408	0.246	1.51965313419596e-43
POLR2C	1.02762454830471e-47	0.0369770481691841	0.317	0.18	1.67091751554347e-43
NDUFA8	1.09167130109544e-47	0.0987743059433039	0.564	0.365	1.77505753558119e-43
PSMC4	1.26444653604998e-47	0.0808042753132923	0.48	0.3	2.05599006761726e-43
RRS1	1.29043651952179e-47	0.0738316170844622	0.463	0.287	2.09824978074243e-43
TPRG1L	1.39638709949728e-47	0.0313298667095081	0.207	0.104	2.27052542378258e-43
NME3	1.41710515413305e-47	0.0387644120752463	0.331	0.19	2.30421298062034e-43
DPAGT1	1.50332500734778e-47	0.039630109446109	0.274	0.149	2.44440646194749e-43
AMDHD1	1.55557688175913e-47	0.0657465106207341	0.417	0.255	2.52936800974035e-43
GRB2	1.61033540570949e-47	0.0334476698897491	0.281	0.155	2.61840536968362e-43
HM13	1.78582233262215e-47	0.089568987282142	0.539	0.347	2.90374711284362e-43
COQ5	1.81343052833372e-47	0.0399901340720692	0.235	0.123	2.94863803907063e-43
TPST2	1.88427508050764e-47	0.040928665709752	0.351	0.203	3.06383128090542e-43
YIF1B	1.93998189012589e-47	0.0390860274401605	0.265	0.144	3.1544105533447e-43
CNDP2	2.04199232932322e-47	0.035273671949308	0.345	0.198	3.32027952747956e-43
AGMAT	2.09387071067905e-47	0.049688571917356	0.341	0.197	3.40463377556414e-43
CXXC5	2.10791431677468e-47	0.0865526843455696	0.532	0.342	3.42746867907563e-43
CENPV	2.19251887455905e-47	0.0390593033409471	0.243	0.129	3.56503569003301e-43
PSMG1	2.30183733636699e-47	0.0520340412604516	0.289	0.161	3.74278750893273e-43
VCP	2.58496511211905e-47	0.0379392795680749	0.476	0.291	4.20315327230558e-43
SLC25A10.1	2.77230884005637e-47	0.0528110438880565	0.439	0.269	4.50777417393167e-43
MKNK2	3.14160329123198e-47	0.0502443715502521	0.182	0.089	5.10824695154321e-43
SNX2	3.1665456256391e-47	0.0446909010111541	0.354	0.206	5.14880318728918e-43
PCCB	3.39009258733073e-47	0.061789985742794	0.4	0.241	5.51229054699977e-43
PEX13	3.62812675030024e-47	0.0478544218012994	0.2	0.1	5.89933409598819e-43
CD74	3.7991211980475e-47	-0.00196396830182599	0.35	0.203	6.17737106802524e-43
NR1I3	3.92537477757959e-47	0.0738200786441747	0.218	0.115	6.38265938834441e-43
TIMM17B	4.01972735269945e-47	0.0518484892178627	0.36	0.212	6.5360766754893e-43
SPP2	4.10797318642542e-47	0.0849372338422862	0.362	0.217	6.67956440112773e-43
TMEM9	4.12547525377699e-47	0.0628879370258264	0.474	0.294	6.70802276264138e-43
ACOT4	4.38946089397031e-47	0.040414213576042	0.236	0.125	7.13726341359573e-43
SDSL	4.66077088757682e-47	0.0725533025163928	0.487	0.305	7.57841346319992e-43
PLEKHJ1	4.86899330444226e-47	0.0476597642511966	0.342	0.198	7.91698311302311e-43
METRN	5.29653220736763e-47	0.041938401165729	0.201	0.102	8.61216136917976e-43
ABHD12	5.39471128734365e-47	0.0353746290040552	0.205	0.103	8.77180055322078e-43
COQ4	6.08972706163845e-47	0.0502702178383281	0.306	0.174	9.90189620222413e-43
HSD17B2	6.13663961323832e-47	0.0777698560270964	0.473	0.296	9.97817601112551e-43
SYNGR2	6.17372561112681e-47	0.0683818653578843	0.497	0.31	1.00384778436922e-42
GLRX2	6.48540445065436e-47	0.0683949129001813	0.429	0.263	1.0545267636764e-42
SEC61A1	6.85467217617974e-47	0.0290398165593981	0.341	0.197	1.11456969584683e-42
ADIPOR1	7.22081906706597e-47	0.0832941903212702	0.54	0.346	1.17410518030493e-42
CTSB	7.29104440954647e-47	0.12961645906869	0.582	0.39	1.18552382099226e-42
DERL3	7.61800031184421e-47	0.0304157055360752	0.217	0.112	1.23868685070587e-42
ZNF593	7.80022067950448e-47	0.044181489838941	0.405	0.243	1.26831588248743e-42
GRPEL1	8.01623394143566e-47	0.0539503609703219	0.409	0.247	1.30343963887744e-42
POLR2G	8.07787310383368e-47	0.0818313884595352	0.502	0.318	1.31346216668336e-42
NTHL1	8.33046488609331e-47	0.0520919382626286	0.37	0.219	1.35453359047877e-42
ASH2L	8.39166768092916e-47	0.0332505889446097	0.275	0.151	1.36448516491908e-42
PQLC1	9.01014092523683e-47	0.0296950437119939	0.323	0.184	1.46504891444351e-42
TOM1	9.47448761968598e-47	0.0355836222161876	0.192	0.095	1.54055168696094e-42
DHRS2	9.59589104124795e-47	0.0476367669016042	0.403	0.244	1.56029188330692e-42
LINC01018	1.03186009811551e-46	0.032411726452467	0.288	0.161	1.67780451953582e-42
SLC27A5	1.10181567158877e-46	0.133676569607615	0.571	0.385	1.79155228200333e-42
LAD1	1.10220398914383e-46	0.0426137817672572	0.289	0.162	1.79218368634787e-42
DGAT1	1.4159744564799e-46	0.049260125994819	0.36	0.212	2.30237446623632e-42
IGFBP1	1.44324430947911e-46	0.316945986580784	0.773	0.627	2.34671524721304e-42
KLC4	1.4606625989419e-46	0.0757093615857055	0.5	0.315	2.37503738587953e-42
CYP4F2	1.47086895204825e-46	0.0765028950262565	0.315	0.182	2.39163291603045e-42
CLPP	1.53391169644689e-46	0.0542087987467549	0.388	0.231	2.49414041842264e-42
JUND	1.59388428100476e-46	0.0781232705687539	0.473	0.298	2.59165584091375e-42
AP2M1	1.60373133036274e-46	0.0641405134179289	0.542	0.343	2.60766714316982e-42
CIDEB	1.68198454682176e-46	0.0523468038944238	0.226	0.118	2.73490687313218e-42
SARDH	1.89531728354168e-46	0.0338092129954741	0.205	0.104	3.08178590303878e-42
LACTB	2.2253276159731e-46	0.0494614020281009	0.318	0.183	3.61838270357225e-42
SLC43A1	2.30206270753792e-46	0.0258497538750905	0.328	0.188	3.74315396245666e-42
PSMC2	2.43064066230575e-46	0.0807241848946655	0.495	0.314	3.95222171690915e-42
TMEM179B	2.46288509780377e-46	0.0852793518407853	0.544	0.349	4.00465116902893e-42
EPS8L2	2.54670016339071e-46	0.0304712621862731	0.199	0.1	4.14093446567329e-42
MRPL28	2.59789290770814e-46	0.0513915788550987	0.407	0.245	4.22417386793343e-42
TMEM101	2.71828881543295e-46	0.0485769843634133	0.295	0.166	4.41993761389398e-42
FAM207A	2.73680059725508e-46	0.039448657574879	0.291	0.163	4.45003777113676e-42
MARC2	2.79276897816823e-46	0.0441504214528728	0.438	0.267	4.54104235850154e-42
SYVN1	2.86844637607879e-46	0.0391352362130567	0.303	0.171	4.66409380750412e-42
ABCA8	3.30690939586645e-46	0.041008644943449	0.092	0.033	5.37703467767885e-42
ARPC1B	3.4566948145474e-46	0.0878934246548616	0.525	0.337	5.62058576845407e-42
SPR	3.52019292441031e-46	0.0515471495450477	0.415	0.252	5.72383369509117e-42
UROD	3.6183155448075e-46	0.0634222544416933	0.395	0.237	5.883381075857e-42
GLYATL1	3.74818176566691e-46	0.0427874763396717	0.312	0.178	6.09454355097439e-42
GOLGA4	3.81774781423967e-46	0.03094319868397	0.404	0.242	6.20765794595371e-42
FGFR4	4.0856920522728e-46	0.0269253422201289	0.319	0.183	6.64333527699558e-42
GOLGB1	4.1193842389324e-46	0.0423090653103325	0.232	0.122	6.69811877250408e-42
ZNF622	4.4702553532222e-46	0.0421278342203107	0.306	0.174	7.26863520433929e-42
CTH	4.50467082389926e-46	0.0541900248120249	0.271	0.151	7.3245947596602e-42
TSSC4	4.75487844131576e-46	0.0443945817979119	0.211	0.109	7.73143234557943e-42
DEXI	4.99029664488823e-46	0.0477426780525012	0.334	0.194	8.11422234458827e-42
C17orf89	5.24194238225538e-46	0.103876916532114	0.615	0.42	8.52339831354726e-42
SELO	5.34050061968834e-46	0.0201839477299621	0.148	0.067	8.68365400761324e-42
SIAH2	5.72395710141451e-46	0.055469761194389	0.416	0.254	9.30715424689999e-42
DCTPP1	5.7642244853321e-46	0.0544273369760379	0.295	0.167	9.37262901314999e-42
TMEM161A	5.76794812422911e-46	0.0283133760834632	0.253	0.137	9.37868364999653e-42
CYP4A22	5.79533906792288e-46	0.0515462052571816	0.328	0.192	9.4232213244426e-42
DHPS	6.36801065975219e-46	0.0378567693969679	0.315	0.18	1.03543853327571e-41
FAM103A1	6.55103347979513e-46	0.0514048645012664	0.356	0.211	1.06519804381469e-41
PPP1R35	7.15580898056197e-46	0.0408092026082553	0.218	0.114	1.16353454023938e-41
BIN1	7.16783874616196e-46	0.0466116346588352	0.198	0.1	1.16549058012594e-41
TXNIP	7.77401335307871e-46	0.19427801231649	0.477	0.314	1.2640545712106e-41
TP53I13	8.05771100230535e-46	0.0300551930191467	0.284	0.158	1.31018380897485e-41
DDX49	8.79241425712222e-46	0.035321732982002	0.217	0.112	1.42964655820807e-41
TYMP	8.8219608144558e-46	0.0625545703985364	0.323	0.189	1.43445082843051e-41
ATRAID	8.99168396465666e-46	0.0453339968513969	0.448	0.274	1.46204781265317e-41
TMEM214	9.42848311993055e-46	0.0492096748074626	0.175	0.085	1.53307135530071e-41
DHRS4L2	1.00133412129574e-45	0.0531213957269281	0.403	0.245	1.62816928122687e-41
TMEM109	1.04778015303678e-45	0.0343010132663486	0.23	0.121	1.7036905288378e-41
PTGES2	1.19169271974492e-45	0.0273034295182411	0.27	0.149	1.93769236230523e-41
GTPBP6	1.24735979071787e-45	0.0390777065106315	0.22	0.114	2.02820701970725e-41
CLN3.1	1.25076115542939e-45	0.041879520124706	0.3	0.171	2.03373763872819e-41
CHCHD3	1.30774180030858e-45	0.0484645256041726	0.286	0.16	2.12638816730175e-41
GADD45G	1.36265212610668e-45	0.126110910829642	0.409	0.256	2.21567235704946e-41
PCBP2	1.37846144278473e-45	0.0648155444454708	0.496	0.314	2.24137830596797e-41
GADD45A	1.38681344570117e-45	0.0926416501755384	0.483	0.308	2.2549586627101e-41
ASPG	1.45070129427839e-45	0.0374991486785012	0.147	0.067	2.35884030449666e-41
HMOX2	1.46987389116672e-45	0.0312753051227837	0.268	0.147	2.39001494703709e-41
MST1	1.64082951736137e-45	0.0453632975202012	0.439	0.271	2.66798879522958e-41
TPGS1	1.68466145324324e-45	0.0466806047920363	0.288	0.163	2.7392595229735e-41
C9orf142	1.69310663237228e-45	0.0351926837920252	0.308	0.176	2.75299138423733e-41
RORA	1.73454465426616e-45	0.0421215996299189	0.387	0.232	2.82036960783678e-41
TOMM40	1.7807790476241e-45	0.048116201502575	0.353	0.208	2.89554673143678e-41
RAB6A	1.83671654143347e-45	0.0584424343884418	0.29	0.165	2.98650109637082e-41
TACO1	2.05168109699637e-45	0.0486716035347594	0.421	0.257	3.33603346371611e-41
SLU7	2.06261532357531e-45	0.0428142664813502	0.281	0.157	3.35381251613346e-41
GCDH	2.33185011898176e-45	0.0261811653619097	0.218	0.113	3.79158829346434e-41
DBNL	2.59739850021008e-45	0.0379318256493802	0.24	0.129	4.22336996134159e-41
SNF8	2.66202630930895e-45	0.124110606956684	0.634	0.43	4.32845477893635e-41
MGAT4B	3.02131375231146e-45	0.0487748039807125	0.413	0.253	4.91265616125843e-41
ARL1	3.22143534692933e-45	0.0547379524765856	0.425	0.259	5.23805387410709e-41
DAK	3.54817999936165e-45	0.0612539821412049	0.437	0.272	5.76934067896204e-41
UNC50	3.54877914238922e-45	0.0417331551883501	0.337	0.197	5.77031488552487e-41
MAT2A	3.614343996453e-45	0.0443980585330611	0.276	0.155	5.87692333823258e-41
PLA2G12B	3.71937049910833e-45	0.0405200771086188	0.33	0.19	6.04769643155015e-41
TMX2	3.77229756922592e-45	0.0517925400963835	0.415	0.254	6.13375584756134e-41
DUSP1	3.89995390637025e-45	0.369423882987378	0.791	0.637	6.34132505175802e-41
PNPLA2	3.90169006341074e-45	0.0262658316393898	0.2	0.102	6.34414804310586e-41
SLC30A10	4.1803547979362e-45	0.0601662223766251	0.479	0.302	6.79725690144427e-41
AKR1A1	4.27249318550968e-45	0.116195977532396	0.643	0.44	6.94707391963874e-41
SPNS1	4.31747083901243e-45	0.031870121462483	0.272	0.151	7.02020758423421e-41
ATIC	4.45976395214863e-45	0.0282167678704409	0.29	0.162	7.25157618619367e-41
ACBD4	4.62386245062742e-45	0.0287709037334303	0.146	0.066	7.51840034472018e-41
UQCRC1	4.75666368416532e-45	0.101443050757081	0.575	0.382	7.73433515045281e-41
WDR1	4.77446059321942e-45	0.038198714437255	0.285	0.16	7.76327292457478e-41
FN3KRP	5.03040979747806e-45	0.0512747242797654	0.217	0.114	8.17944633069933e-41
MGAT1	5.27807879355569e-45	0.0253285602348066	0.34	0.199	8.58215611832155e-41
SIGIRR	5.36876503020388e-45	0.0743787249385763	0.474	0.301	8.7296119391115e-41
USO1	6.01694698690309e-45	0.0473143956148019	0.342	0.202	9.78355580070443e-41
TOM1L1	6.48742703074363e-45	0.0342196302008677	0.354	0.208	1.05485563519891e-40
NDUFS7	6.625973901874e-45	0.132819759551164	0.685	0.484	1.07738335644471e-40
SNX17	6.70579198173184e-45	0.0454811933546744	0.31	0.177	1.0903617762296e-40
TMED1	6.7170292516095e-45	0.0324382016278343	0.278	0.155	1.0921889563117e-40
CDC37	6.74467890656079e-45	0.0499995171611984	0.472	0.293	1.09668479020678e-40
P4HA1	6.8392257818802e-45	0.0590782180878287	0.159	0.075	1.11205811213372e-40
CLPTM1L	7.15862679480176e-45	0.0154636135943785	0.349	0.205	1.16399271683477e-40
CTSF	7.27126293047801e-45	0.0876597425858041	0.563	0.369	1.18230735249572e-40
LEPR	7.37917240992466e-45	0.0537898730174425	0.431	0.268	1.19985343385375e-40
GCHFR	7.50230820180454e-45	0.0917848833067895	0.529	0.346	1.21987531361342e-40
RHOB	7.57398990201376e-45	0.181488556162968	0.645	0.461	1.23153075806744e-40
SLC13A5	7.93410401103551e-45	0.0450839292623321	0.234	0.126	1.29008531219437e-40
WDR18	8.27827472327445e-45	0.0273392982026757	0.331	0.191	1.34604747000443e-40
GAPDH	8.76651477174032e-45	0.16194782023604	0.992	0.976	1.42543530188498e-40
COPZ1	9.11880899519601e-45	0.0844763059422188	0.551	0.357	1.48271834261887e-40
ZFAND2B	9.27820853750191e-45	0.0363489719956659	0.218	0.114	1.50863670819781e-40
TMEM126B	9.28677394814345e-45	0.0439259998330578	0.378	0.224	1.51002944396812e-40
VWA1	9.47811819962777e-45	0.0491234498720784	0.186	0.094	1.54114201925947e-40
METTL23	9.51270966301922e-45	0.0464832343236687	0.465	0.288	1.54676659120693e-40
SEPT6	9.99422758786734e-45	0.0465865315513918	0.316	0.183	1.62506140578723e-40
ADSL	1.00239773837836e-44	0.0310340595523732	0.287	0.161	1.62989872260321e-40
GORASP2	1.08427378115521e-44	0.0469208201704256	0.31	0.178	1.76302916815836e-40
TUBG1	1.08819841627868e-44	0.0393310507876887	0.214	0.112	1.76941062486913e-40
ALG14	1.16810380998734e-44	0.0402510545749771	0.327	0.189	1.89933679503942e-40
TTC38	1.21800194135942e-44	0.0188476796889321	0.316	0.181	1.98047115665042e-40
DDX39A	1.4804437495585e-44	0.0414169218128939	0.287	0.162	2.40720153678212e-40
RBBP7	1.50765481010142e-44	0.0361323459787999	0.281	0.157	2.4514467212249e-40
IDH3A	1.53861675709744e-44	0.0336915418214624	0.179	0.088	2.50179084704043e-40
CYC1	1.57698514231292e-44	0.17184611071107	0.959	0.886	2.56417784140081e-40
LEPROTL1	1.58949313667518e-44	0.0346725723012444	0.346	0.203	2.58451584023384e-40
IRS2	1.61164806081119e-44	0.0535064982951238	0.435	0.27	2.620539746879e-40
COPRS	1.65334094846875e-44	0.0641722743123091	0.47	0.295	2.68833238221018e-40
CLPTM1	1.66007841798004e-44	0.0426947390524147	0.401	0.242	2.69928750763554e-40
RRAGA	1.67695276463101e-44	0.0373844207530979	0.285	0.161	2.72672519529002e-40
AMT	1.71579713120877e-44	0.0331043772095805	0.233	0.125	2.78988613534547e-40
NSL1	1.81585227500473e-44	0.0290212539386944	0.305	0.173	2.95257579915769e-40
TGM2	1.89354900459033e-44	0.0471807710044191	0.219	0.116	3.07891068146387e-40
VPS72	1.94044535657609e-44	0.02772659087198	0.275	0.153	3.15516414979273e-40
ABHD14B	2.25255548875003e-44	0.115817290983975	0.66	0.459	3.66265522470754e-40
UTP23	2.27482060648538e-44	0.0328045136046825	0.341	0.2	3.69885830614522e-40
ARL4D	2.35883992241778e-44	0.0873458543039564	0.302	0.177	3.83547371385131e-40
CLNS1A	2.55746978567451e-44	0.0719041997159982	0.52	0.333	4.15844587150676e-40
GOLT1A	2.87226306730485e-44	0.0512451587887504	0.458	0.286	4.67029974743769e-40
SDF2	2.95550785871454e-44	0.0525338163996718	0.394	0.239	4.80565577826985e-40
ESPN	3.40964716389106e-44	0.0599818990603412	0.445	0.277	5.54408628848686e-40
SLC17A9	3.4378342327492e-44	0.0181039929311037	0.215	0.112	5.58991846245019e-40
RARS	3.5036068084246e-44	0.0376544053812575	0.393	0.238	5.6968646704984e-40
AIMP2	3.88367919102832e-44	0.0372367011864653	0.324	0.188	6.31486236461205e-40
PSMD1	4.30176718870951e-44	0.0307156983168049	0.399	0.242	6.99467344884167e-40
RRP36	4.42084859833448e-44	0.038729043503845	0.408	0.247	7.18829982089187e-40
NUDT16	4.57899182918598e-44	0.0264237108964118	0.371	0.221	7.4454407142564e-40
ILK	4.71555577227988e-44	0.0393665889357198	0.232	0.125	7.66749368572708e-40
TTC3	4.76972957342301e-44	0.0454612056850116	0.448	0.277	7.75558028638582e-40
LSMD1	4.93692293458761e-44	0.0758547207025445	0.53	0.343	8.02743669163945e-40
FNTA	5.41834221228576e-44	0.116088809136731	0.608	0.41	8.81022443717665e-40
DHRS4	5.53624576011781e-44	0.0276342610104969	0.21	0.109	9.00193560595157e-40
ESRRA	5.73113196310062e-44	0.0517731806500152	0.23	0.125	9.31882057200161e-40
RCL1	6.1365326686684e-44	0.0494794395696939	0.265	0.149	9.97800211925482e-40
DCPS	6.24316185084285e-44	0.0531867093080184	0.402	0.246	1.01513811694705e-39
CREB3	6.38913050202394e-44	0.0576601634424869	0.154	0.073	1.03887261962909e-39
SLC50A1	6.62002262076759e-44	0.0459428050627143	0.349	0.207	1.07641567813681e-39
FBXO17	6.67195198819109e-44	0.0298746812775976	0.266	0.147	1.08485939327987e-39
ECHDC3	6.68870955205931e-44	0.0508039194114259	0.396	0.241	1.08758417316484e-39
FUNDC2	6.7164810326023e-44	0.0385179470380312	0.313	0.181	1.09209981590113e-39
IFRD2	6.81598025162183e-44	0.0346732273740842	0.324	0.188	1.10827838891371e-39
NFKBIA	7.03465093552613e-44	0.208343660269099	0.538	0.36	1.14383424211655e-39
PPIC	7.39015413523666e-44	0.0641897559970777	0.54	0.346	1.20163906238948e-39
ERI3	7.77535391663936e-44	0.0394783368460314	0.22	0.117	1.26427254684556e-39
SSNA1	8.55756716906812e-44	0.0416805991447619	0.43	0.264	1.39146042169048e-39
RUVBL2	9.28312619514868e-44	0.0354634882810788	0.303	0.173	1.50943631933118e-39
FARSA	9.3589635687131e-44	0.0309231847347753	0.228	0.122	1.52176747627275e-39
ANXA11	9.53008804663621e-44	0.0490855872379604	0.383	0.233	1.54959231638305e-39
GALE	9.62361688849773e-44	0.0400206734814713	0.379	0.229	1.56480010606973e-39
TERF1	9.67630636261775e-44	0.0666293156993066	0.472	0.298	1.57336741456165e-39
ALKBH7	1.01243422991142e-43	0.0872779320994665	0.565	0.369	1.64621805783597e-39
PIN1	1.09845682582484e-43	0.034170099821391	0.407	0.246	1.7860907987912e-39
FKBP11	1.1614254553981e-43	0.0675982384044759	0.398	0.246	1.88847779047731e-39
MPI	1.19148067980997e-43	0.0361858539991841	0.232	0.125	1.93734758537101e-39
PC	1.23024892060983e-43	0.028591756945788	0.246	0.135	2.00038474491159e-39
EIF3B	1.24426756440225e-43	0.0400887957190389	0.266	0.149	2.02317905971806e-39
ENO1	1.26175583332757e-43	0.18432178338805	0.837	0.674	2.05161498499063e-39
IFI35	1.26377279393682e-43	0.0383730876073638	0.274	0.154	2.05489456294127e-39
SMPD1	1.27759838729606e-43	0.0392552329152298	0.203	0.105	2.0773749777434e-39
ASNA1	1.28068679208541e-43	0.0466558526100082	0.293	0.168	2.08239672393087e-39
STX10	1.42171526506365e-43	0.0396179833788469	0.277	0.156	2.31170902099349e-39
SRP19	1.4331090365118e-43	0.0495005038839044	0.428	0.263	2.33023529336818e-39
ETF1	1.4345625753797e-43	0.0422372239824769	0.324	0.19	2.3325987475674e-39
PIPOX	1.47806250119682e-43	0.103830739907726	0.612	0.414	2.40332962694602e-39
PTPRF	1.52918364957079e-43	0.0247084289820551	0.345	0.203	2.48645261420211e-39
AP1M1	1.58712650094304e-43	0.0224941816668847	0.195	0.099	2.58066769053338e-39
ASPSCR1	1.61405059716159e-43	0.0180091744869689	0.367	0.218	2.62444627098475e-39
RHOBTB3	1.70883984954526e-43	0.0524941935939394	0.439	0.274	2.7785735953606e-39
OPTN	1.82808634038357e-43	0.0379454317985012	0.29	0.165	2.97246838946368e-39
ANXA6	2.03394747815119e-43	0.0808403159926312	0.558	0.366	3.30719859947384e-39
TRABD	2.0364047011057e-43	0.0321420280333457	0.194	0.099	3.31119404399786e-39
CNP	2.07335831396238e-43	0.0375374904965816	0.198	0.102	3.37128061850283e-39
MALSU1	2.12478776845636e-43	0.0476707205680966	0.461	0.287	3.45490491151003e-39
NME4	2.16233477048616e-43	0.0859370464170206	0.578	0.381	3.5159563368105e-39
ATXN10	2.29015942945934e-43	0.0456654192727531	0.329	0.194	3.72379923230089e-39
MTX1	2.29146783730203e-43	0.0462917351122888	0.429	0.264	3.72592670345311e-39
DNAJC21	2.30547315326087e-43	0.0287219514895811	0.267	0.149	3.74869934720218e-39
REXO2	2.36533249186427e-43	0.0550786706947743	0.481	0.302	3.84603063177131e-39
EGR1	2.36987870623398e-43	0.200941627383662	0.51	0.353	3.85342277633645e-39
PHAX	2.38782144644163e-43	0.0353516162229636	0.285	0.162	3.8825976719141e-39
MRPL9	2.74001550851793e-43	0.0318874840251515	0.359	0.213	4.45526521685016e-39
GNB1	2.82156931475171e-43	0.0396225645985377	0.323	0.19	4.58787170578628e-39
RPP40	2.88253497317736e-43	0.0427268568833849	0.343	0.203	4.6870018663864e-39
NRBP2	2.9501124998637e-43	0.0477640701286971	0.493	0.311	4.79688292477838e-39
BSDC1	3.00810021673135e-43	0.0255137944480024	0.288	0.163	4.89117095240517e-39
SERINC3	3.02222679207175e-43	0.0395050203238792	0.36	0.216	4.91414076390867e-39
FABP5	3.04133772196877e-43	0.0379351881314193	0.161	0.077	4.94521513592122e-39
ECSIT	3.27710793576322e-43	0.0255831625919888	0.243	0.132	5.32857750355099e-39
PPT1	3.4119069576214e-43	0.0333861360980187	0.206	0.108	5.54776071309239e-39
TAPBPL	3.49580489496161e-43	0.0261303019016073	0.253	0.139	5.68417875920758e-39
EPN1	3.60486929952029e-43	0.0356891090553151	0.265	0.148	5.86151748101999e-39
C6orf47	3.75372005215389e-43	0.0312269176635158	0.213	0.112	6.10354880480223e-39
LMAN1	3.86155656291686e-43	0.0868736815488896	0.588	0.389	6.27889097130281e-39
ZNF511	3.90574518464448e-43	0.0437279048662235	0.237	0.128	6.35074167023193e-39
NGFRAP1	3.92302649781114e-43	0.0725600253759429	0.311	0.185	6.37884108544091e-39
ARSE	3.98371670397223e-43	0.0172485543148638	0.334	0.195	6.47752336065885e-39
MRPS23	4.21209442456953e-43	0.0553449467682484	0.404	0.249	6.84886553435006e-39
FIBP	4.25663679534957e-43	0.0458125077120106	0.331	0.195	6.92129142923839e-39
PDK2	4.33117028330862e-43	0.0302703089671827	0.209	0.109	7.04248288065981e-39
SLC35B2	4.61806933216236e-43	0.086277317424784	0.57	0.377	7.508980734096e-39
DNAJC1	4.69504641153472e-43	0.0502822637182969	0.386	0.236	7.63414546515546e-39
TSPAN4	4.7649282201503e-43	0.0445150573257506	0.367	0.22	7.74777328596438e-39
STUB1	4.89022078245819e-43	0.0749933935321577	0.529	0.341	7.95149899227702e-39
SLC10A1	4.92118871810339e-43	0.0553991773938017	0.285	0.163	8.00185285563612e-39
HSD17B8	5.34030022016135e-43	0.130664638056404	0.669	0.479	8.68332815798236e-39
AIFM1	5.37647680261436e-43	0.0263069047336199	0.293	0.168	8.74215128105095e-39
HEXA	5.66827134548583e-43	0.0472837633093953	0.493	0.314	9.21660920775996e-39
ZBTB8OS	5.9163039207814e-43	0.0521587656020917	0.357	0.216	9.61991017519055e-39
CTSZ	6.23886806316417e-43	0.0315561537181228	0.284	0.161	1.01443994707049e-38
ERLIN2	6.32407893521517e-43	0.00779496897829524	0.422	0.259	1.02829523486599e-38
RRP7A	6.39186349550875e-43	0.0376537145071598	0.264	0.147	1.03931700436972e-38
C8orf76	6.40055068465446e-43	0.0322587415687956	0.307	0.178	1.04072954132482e-38
RNH1	6.40603289051904e-43	0.0566167928842937	0.508	0.323	1.0416209479984e-38
DCTN2	6.51967391782562e-43	0.0422713539931067	0.299	0.172	1.06009897903845e-38
POLR1C	6.94248205848531e-43	0.0330568118948626	0.283	0.16	1.12884758270971e-38
PAPSS2	6.94851304584398e-43	0.0255035666492968	0.208	0.109	1.12982822125423e-38
MAGOH	7.15675281132739e-43	0.0282935049521397	0.378	0.226	1.16368800712183e-38
PPP1R15B	7.23939817418477e-43	0.0381658028892244	0.351	0.209	1.17712614312244e-38
SIGMAR1	7.27522823358785e-43	0.0585701595269991	0.494	0.315	1.18295211078139e-38
STAT3	7.85329954503055e-43	0.058301832621618	0.431	0.269	1.27694650602197e-38
CDC42EP1	8.15243760794067e-43	0.044009932369576	0.241	0.132	1.32558635505115e-38
SMCO4	8.44257666470649e-43	0.0364517845759668	0.383	0.23	1.37276296568128e-38
NMI	8.95415465808827e-43	0.0428297069624179	0.227	0.123	1.45594554740515e-38
NUDT7	1.02172629935297e-42	0.0458583575809828	0.228	0.123	1.66132696274793e-38
CYP4F11	1.08778480791088e-42	0.0431912466544693	0.295	0.17	1.76873809766308e-38
RNF114	1.13515325409303e-42	0.041884738667242	0.303	0.175	1.84575919115526e-38
NT5C3B	1.20994569897291e-42	0.0523827474773863	0.321	0.188	1.96737170652995e-38
GMPR2	1.2293273075073e-42	0.0320271512446033	0.21	0.11	1.99888620200688e-38
IGFBP4	1.25741245768049e-42	0.10387902723353	0.633	0.433	2.04455265618848e-38
SP100	1.32105903323923e-42	0.0274783254582385	0.329	0.193	2.14804198804699e-38
LAPTM4B	1.36713369040469e-42	0.0819979030898318	0.575	0.379	2.22295938059803e-38
IMP4	1.45166082105835e-42	0.0364307665702617	0.363	0.217	2.36040049504088e-38
GPD1	1.48418175668939e-42	0.0393761584577332	0.141	0.065	2.41327953637694e-38
TXNDC12	1.52262953581747e-42	0.0575807393545005	0.489	0.311	2.47579562523921e-38
BABAM1	1.71359618857564e-42	0.0326195993125313	0.323	0.189	2.78630740262399e-38
URM1	1.72209077848862e-42	0.03210206478667	0.281	0.159	2.8001196058225e-38
ETS2	1.74018216542649e-42	0.0501615478272058	0.384	0.235	2.82953620098347e-38
ADCK5	1.88706964565874e-42	0.0307920731197765	0.171	0.085	3.06837524384111e-38
TMEM9B	1.89503303064447e-42	0.0412470734956065	0.374	0.225	3.0813237078279e-38
RAB11B	1.98734237993053e-42	0.038581247483557	0.254	0.142	3.23141870976705e-38
TRIAP1	2.04985143722507e-42	0.0549949521050083	0.381	0.231	3.33305843692796e-38
ALKBH2	2.05652802214819e-42	0.0297641374997075	0.234	0.127	3.34391456401295e-38
C1orf198	2.13283119167264e-42	0.0391885863150999	0.177	0.089	3.46798351765972e-38
OAF	2.28093641932885e-42	0.0519470242112747	0.43	0.27	3.70880261782871e-38
GBA	2.32461433211026e-42	0.0166635736104514	0.289	0.165	3.77982290401129e-38
TAP2.1	2.37650321399626e-42	0.0416104595722477	0.195	0.101	3.86419422595792e-38
PPP1R7	2.39679190175791e-42	0.0373803151877266	0.348	0.208	3.89718363225836e-38
MLPH	2.40930099352432e-42	0.0356328467330037	0.156	0.074	3.91752341547054e-38
CTDSP2	2.41118899964986e-42	0.04354155514877	0.151	0.071	3.92059331343067e-38
PLOD3	2.4323639209734e-42	0.0280805470935822	0.263	0.147	3.95502373550275e-38
AQP3	2.45054003923299e-42	0.0419367803126192	0.244	0.135	3.98457810379284e-38
CMTM8	2.53711261816494e-42	0.0530729390911089	0.5	0.319	4.12534511713619e-38
SNRNP25	2.65948959166301e-42	0.0387272616406729	0.333	0.197	4.32433007604406e-38
DIO1	2.76778412505327e-42	0.0337049465525012	0.389	0.236	4.50041698733662e-38
NSFL1C	2.80290401558888e-42	0.0284419579734545	0.31	0.18	4.55752192934753e-38
CHID1	2.94784251886776e-42	0.019684090355153	0.344	0.204	4.79319193567897e-38
HSPBP1	2.95315431351127e-42	0.0318698371428744	0.244	0.133	4.80182891376933e-38
SYS1	3.03410292911227e-42	0.0294558579125868	0.211	0.111	4.93345136273654e-38
OXLD1	3.14566008077458e-42	0.040330684382747	0.393	0.239	5.11484329133946e-38
GGCT	3.18137369982824e-42	0.0401053748496775	0.413	0.254	5.17291363592071e-38
NAE1	3.43231388333387e-42	0.039362547885446	0.206	0.108	5.58094237430087e-38
MARVELD2	3.54213923385679e-42	0.0381170461495709	0.263	0.148	5.75951839425114e-38
TRIB1	3.679096540671e-42	0.0835319288304514	0.389	0.245	5.98221097513104e-38
SLC39A11	3.77450018629197e-42	0.0448312207188347	0.213	0.113	6.13733730291074e-38
GFER	3.95078128066939e-42	0.0253576555110353	0.266	0.149	6.42397036236842e-38
PEPD	4.00718023773706e-42	0.114491274664921	0.649	0.445	6.51567506656047e-38
DUSP22	4.07340041492403e-42	0.0390607582848066	0.369	0.222	6.62334907466647e-38
YIPF2	4.1081562995443e-42	0.0400588277500213	0.19	0.098	6.67986214305903e-38
IL13RA1	4.19902563372727e-42	0.0188207731629736	0.343	0.202	6.82761568044054e-38
C19orf66	4.22298824432346e-42	0.035696718664847	0.389	0.237	6.86657888526994e-38
TBC1D7	4.30074055391939e-42	0.0277678595667935	0.39	0.236	6.99300414067293e-38
BOK	4.39777745929003e-42	0.0268514399928529	0.186	0.095	7.1507861488056e-38
SLC25A39	4.49263993692178e-42	0.110817338787308	0.676	0.469	7.30503253743482e-38
NRBP1	4.58366699446855e-42	0.0230098838260747	0.24	0.131	7.45304253300587e-38
BYSL	4.69057643754615e-42	0.0347400364517398	0.297	0.172	7.62687728745005e-38
NDUFB8.1	4.69464433796714e-42	0.0793524433835786	0.59	0.391	7.63349169353458e-38
RHBDD3	4.76908267869987e-42	0.0338531488367336	0.203	0.106	7.75452843556599e-38
SRA1	4.8331422705e-42	0.0694385792100757	0.532	0.343	7.85868933183301e-38
SLC39A5	5.20492721562644e-42	0.0463063014745432	0.345	0.208	8.46321165260859e-38
ERGIC1	5.24770990108929e-42	0.0465100495635291	0.432	0.27	8.53277629917118e-38
PPCS	5.27223202434043e-42	0.0479168812455018	0.411	0.254	8.57264927157754e-38
NCSTN	5.30031595241929e-42	0.0371602867762839	0.362	0.218	8.61831373863377e-38
OTUB1	5.47006286938972e-42	0.0200211227385018	0.236	0.128	8.89432222562768e-38
MYH9	5.67896264185858e-42	0.0604205134620732	0.447	0.281	9.23399325566204e-38
NDUFS2	5.69248736326604e-42	0.131804510899048	0.691	0.493	9.25598445267058e-38
ITPA	5.74089800716805e-42	0.0406068531754795	0.37	0.223	9.33470015965525e-38
NDUFAF6	6.100594855899e-42	0.0492498918975162	0.419	0.259	9.91956723569177e-38
TRIM47	6.32139267841828e-42	0.0288709936325229	0.253	0.141	1.02785844951081e-37
SWI5	6.64120945460126e-42	0.0370866061388789	0.381	0.231	1.07986065731817e-37
HNRNPH2	6.9297811882995e-42	0.0266944912741821	0.232	0.126	1.1267824212175e-37
PPP4C	7.2207364976007e-42	0.0637852238089205	0.466	0.295	1.17409175450987e-37
CECR5	7.76840100583965e-42	0.0315852890566706	0.168	0.082	1.26314200354953e-37
KHK	7.96218913678806e-42	0.0430008528007602	0.281	0.162	1.29465195364174e-37
HDLBP	8.18439802090401e-42	0.0756967051611498	0.537	0.351	1.33078311819899e-37
ARMC10	8.42578818283814e-42	0.0300364051908446	0.301	0.173	1.37003315852948e-37
NADK	8.59579679708569e-42	0.0271476507650461	0.241	0.133	1.39767655920613e-37
HES4	8.78201996929496e-42	0.0782085854678255	0.193	0.102	1.42795644700736e-37
TMEM134	8.80012718377693e-42	0.0429295509718115	0.343	0.204	1.43090068008213e-37
SDHA	8.98226511783298e-42	0.0465276870542837	0.45	0.282	1.46051630815964e-37
SNAPC5	8.98799084396396e-42	0.0392216549823025	0.352	0.211	1.46144731122854e-37
SLC16A1	9.71271484867005e-42	0.0325946032538502	0.322	0.19	1.57928743439375e-37
FBXO25	1.04916750252838e-41	0.0385046252339121	0.334	0.198	1.70594635911114e-37
DAZAP1	1.05255682751551e-41	0.0273502576386427	0.248	0.137	1.71145740154022e-37
CRIP2	1.07675193508979e-41	0.0300919928873311	0.237	0.13	1.750798646456e-37
KCMF1	1.08064997500393e-41	0.0389556684703423	0.229	0.125	1.75713685935639e-37
HSD17B10	1.08858599963193e-41	0.103230397690572	0.65	0.444	1.77004083540152e-37
CCM2	1.12517919212551e-41	0.0374075945867648	0.227	0.123	1.82954136639608e-37
ATP6V1D	1.1936319997993e-41	0.0307708439071341	0.399	0.244	1.94084563167366e-37
C12orf44	1.2269244990571e-41	0.0326091076078688	0.222	0.12	1.99497923546685e-37
C19orf60	1.26124863120625e-41	0.0509512000390018	0.481	0.306	2.05079027434136e-37
NDUFV1	1.32319111587915e-41	0.0758408074859646	0.555	0.365	2.1515087544195e-37
GALK1	1.39383469099831e-41	0.037453938896348	0.355	0.214	2.26637520756325e-37
KXD1	1.40620578803507e-41	0.0358478059020794	0.265	0.15	2.28649061134503e-37
STEAP3	1.47232444594564e-41	0.0390281444869341	0.136	0.063	2.39399954910761e-37
LBP	1.51808225865181e-41	0.193416690665328	0.759	0.584	2.46840175256784e-37
VPS51	1.54678590075458e-41	0.0225643039989735	0.229	0.124	2.51507387462695e-37
F11R	1.56869744509406e-41	0.021377756340296	0.359	0.215	2.55070204572294e-37
SHROOM1	1.60969796654359e-41	0.0221414401129895	0.302	0.176	2.61736889359988e-37
F9	1.70877707993445e-41	0.0308032605886359	0.227	0.124	2.77847153197342e-37
SLC31A1	1.71804092777766e-41	0.027340678295124	0.251	0.14	2.79353454856648e-37
RNF170	1.74159209548128e-41	0.0194251321001085	0.321	0.188	2.83182874725257e-37
PLD3	1.77143159505581e-41	0.0193447973486947	0.285	0.162	2.88034777356075e-37
RASSF7	1.84476013138146e-41	0.0330182173871212	0.199	0.105	2.99957997362626e-37
ARL8B	1.97547534095942e-41	0.0291911827260168	0.228	0.123	3.21212290440001e-37
TAF10	2.0957567313136e-41	0.0403050150065082	0.353	0.212	3.40770044511591e-37
LMNA	2.18108108526044e-41	0.174535275250026	0.764	0.584	3.54643784463348e-37
MORF4L2	2.19965349617732e-41	0.0936632742802104	0.612	0.415	3.57663658478432e-37
PSMD12	2.25527961953581e-41	0.0507521517227784	0.413	0.257	3.66708466136523e-37
IL6R	2.29634786417667e-41	0.0284063910189541	0.326	0.193	3.73386162715127e-37
ARV1	2.43748038279835e-41	0.0384336840731105	0.281	0.16	3.96334310243012e-37
SMAP2	2.45579540892016e-41	0.0389320974442198	0.23	0.126	3.99312333490418e-37
RSF1	2.51628897035698e-41	0.0256907330074463	0.243	0.134	4.09148586580045e-37
HMGCL	2.70374668912968e-41	0.0508911183843919	0.435	0.272	4.39629211652486e-37
PTDSS1	2.76909875738439e-41	0.0247041697793319	0.382	0.232	4.50255457950703e-37
ONECUT2	2.76949992721937e-41	0.0240865732540317	0.264	0.149	4.5032068816587e-37
DHRSX	2.78733238982301e-41	0.0496214078869074	0.373	0.227	4.53220246585222e-37
ATG3	2.8242400781266e-41	0.032603140549698	0.284	0.163	4.59221436703385e-37
CAPZB	3.02830243179283e-41	0.0808264616461193	0.594	0.4	4.92401975409514e-37
MAGOHB	3.03138191466386e-41	0.0422680914356118	0.299	0.175	4.92902699324344e-37
DPM2	3.07986319711353e-41	0.0507398033427842	0.308	0.183	5.00785755850661e-37
LIPA	3.1272584168203e-41	0.0260710503755761	0.446	0.279	5.0849221857498e-37
RAB7A	3.21150551263998e-41	0.0655940705432458	0.582	0.385	5.2219079635526e-37
BRD4	3.21913643297968e-41	0.0390223057958981	0.217	0.118	5.23431584002497e-37
RANBP1	3.36456816431218e-41	0.11304732198963	0.61	0.418	5.4707878351716e-37
SMARCA4	3.78207057290232e-41	0.0216641367572333	0.217	0.116	6.14964675153918e-37
SHMT1	4.16323360965649e-41	0.0323571970429254	0.331	0.196	6.76941784930146e-37
SEL1L	4.43246966238426e-41	0.0321509068632615	0.463	0.293	7.2071956710368e-37
RXRA	4.83472183605872e-41	0.022743745421449	0.216	0.116	7.86125770543148e-37
GPBP1L1	4.97080417355433e-41	0.0277145416194922	0.239	0.132	8.08252758619935e-37
TNFRSF1A	5.04372029717766e-41	0.0412373460312335	0.37	0.225	8.20108920321088e-37
NFKBIL1	5.14988447141457e-41	0.0214844894293669	0.333	0.198	8.37371215052008e-37
PSMD11	5.55203536577093e-41	0.0821117602041067	0.572	0.378	9.02760950474353e-37
QPRT	5.5889135704293e-41	0.157963392739056	0.797	0.624	9.08757346551804e-37
MRTO4	5.61863236418453e-41	0.0410152195351134	0.164	0.081	9.13589622416405e-37
APMAP	6.17470866116312e-41	0.0739805191949104	0.532	0.35	1.00400762830512e-36
SRSF7	6.55527982433993e-41	0.0670154643459626	0.515	0.337	1.06588849943767e-36
CHMP6	6.6471438492134e-41	0.0229075244896076	0.208	0.11	1.0808255898821e-36
POP4	6.91545064021131e-41	0.0401874788094316	0.273	0.156	1.12445227409836e-36
PAK1IP1	6.95717744427935e-41	0.0590617503818663	0.47	0.3	1.13123705243982e-36
MCOLN1	6.9961167863814e-41	0.0293113688160498	0.153	0.073	1.13756858946562e-36
GLRX	7.04923244424934e-41	0.065119557007208	0.531	0.348	1.14620519543494e-36
ADCK3	7.19315785080815e-41	0.0208013078067304	0.399	0.244	1.1696074665414e-36
TMSB4X	7.28684095988927e-41	0.303869058345843	0.852	0.737	1.18484034007799e-36
DDRGK1	7.41126746775143e-41	0.0990665500128082	0.622	0.422	1.20507209025638e-36
CYP4A11	7.45790501177858e-41	0.0384246077433689	0.382	0.235	1.2126553549152e-36
PSMA2.1	7.48034563040392e-41	0.0268494358845545	0.361	0.219	1.21630419950368e-36
MTHFS	7.4988244722252e-41	0.102207085471499	0.632	0.432	1.21930885918382e-36
STARD10	7.53486915121687e-41	0.0903107017912091	0.603	0.409	1.22516972398786e-36
MINOS1	7.56505762288313e-41	0.0570734007667955	0.548	0.36	1.2300783694808e-36
PHF1	7.90277025714002e-41	0.0365864063698521	0.209	0.112	1.28499044381097e-36
SYBU	7.92943700298574e-41	0.0413225434859461	0.366	0.223	1.28932645668548e-36
NIPSNAP1	8.04128623831175e-41	0.0358210145250518	0.396	0.243	1.30751314234949e-36
GNAI2	8.92903880445877e-41	0.0329275481492653	0.192	0.1	1.451861709605e-36
BRI3	9.55423589823212e-41	0.128029881019519	0.641	0.456	1.55351875705254e-36
PCSK6	1.03649929467876e-40	0.0216352675599514	0.355	0.215	1.68534785314767e-36
LDHD	1.0421136241796e-40	0.0354113572821206	0.257	0.145	1.69447675291603e-36
CYB5R1	1.21222253082482e-40	0.0750611362450658	0.574	0.383	1.97107383512115e-36
CHPF	1.23989698937557e-40	0.0342487178948832	0.274	0.157	2.01607250472467e-36
TUSC2	1.2696664775309e-40	0.0216590361106958	0.407	0.249	2.06447769246525e-36
SRPR	1.39364798959525e-40	0.0259120565955256	0.256	0.144	2.26607163108188e-36
ATP6V1H	1.55740252783001e-40	0.0536476226768182	0.486	0.312	2.5323365102516e-36
YDJC	1.56859973493692e-40	0.0473971317221359	0.221	0.121	2.55054316900743e-36
CYP2D6	1.57778939257089e-40	0.047165687197864	0.497	0.322	2.56548555232027e-36
OSER1	1.59393588590901e-40	0.0329155147416494	0.297	0.173	2.59173975048806e-36
SLC39A14	1.60775097904049e-40	0.0279822785663038	0.345	0.207	2.61420309191983e-36
C1RL	1.61435477258398e-40	0.0245933001603937	0.181	0.093	2.62494086022154e-36
PUS3	1.63743078347851e-40	0.0340175671882898	0.221	0.12	2.66246245393606e-36
UBALD1	1.63854895806336e-40	0.0369004282314402	0.161	0.08	2.66428060581102e-36
HSPA9	1.64731141323825e-40	0.144223119267654	0.732	0.545	2.6785283579254e-36
LRRC59	1.64947725818147e-40	0.0499509531481327	0.461	0.292	2.68205002180307e-36
SRSF4	1.66491231082584e-40	0.0329709885616004	0.27	0.154	2.70714741740282e-36
COASY	1.72333222628894e-40	0.0311617119617087	0.241	0.134	2.80213819994582e-36
EIF2B2	1.75809638298057e-40	0.041415032516277	0.163	0.081	2.85866471872641e-36
ADM	1.82125382029162e-40	0.0665542689059955	0.272	0.159	2.96135871179417e-36
TM7SF3	1.8292069363421e-40	0.0339847117907485	0.267	0.152	2.97429047849226e-36
ERP44	1.83242861623873e-40	0.0575504687102231	0.468	0.299	2.97952893000417e-36
TECR	1.83799723794055e-40	0.068324156590033	0.613	0.409	2.98858350889134e-36
GDF15	1.93097158153025e-40	0.154447666477825	0.538	0.371	3.13975979156819e-36
GLYCTK	1.94559409697438e-40	0.0774158359178304	0.539	0.359	3.16353600168034e-36
SRP68	1.99893348343068e-40	0.0326951115917602	0.218	0.118	3.25026584405828e-36
MAP4K4	2.02612334522314e-40	0.0324358873026806	0.168	0.084	3.29447655933283e-36
NFE2L1	2.04783962055186e-40	0.0227282925976812	0.392	0.241	3.32978722301733e-36
PMPCA	2.05664408501845e-40	0.0236472380878109	0.243	0.135	3.34410328224001e-36
WBP2	2.15446479738778e-40	0.0322436230022229	0.426	0.264	3.50315976055252e-36
TMEM183A	2.1709630941948e-40	0.0519520422070112	0.493	0.317	3.52998599116074e-36
NUDCD2	2.18502216278508e-40	0.0297156271159691	0.401	0.245	3.55284603668854e-36
MRPL50	2.21682522429022e-40	0.0331306495093771	0.296	0.173	3.6045578146959e-36
PMM1	2.34254597873296e-40	0.0338906868028791	0.21	0.113	3.80897976141979e-36
TMEM203	2.39239064231289e-40	0.0252005122120521	0.225	0.122	3.89002718440076e-36
PCK2	2.42740507950072e-40	0.118770705132456	0.623	0.434	3.94696065926817e-36
AP1S1	2.45553778899522e-40	0.03901034284453	0.374	0.23	3.99270444490623e-36
SQRDL	2.5302817998009e-40	0.0342883648137764	0.257	0.145	4.11423820647626e-36
MIA3	2.59387750855803e-40	0.0256232589578761	0.395	0.244	4.21764482891536e-36
EIF4H	2.61318915862052e-40	0.0358259517422861	0.365	0.222	4.24904557191697e-36
PAIP1	2.62901598519384e-40	0.0516977249126012	0.473	0.3	4.27477999192518e-36
CCNDBP1	2.65905450705171e-40	0.032913498466808	0.285	0.165	4.32362262846609e-36
PDLIM2	2.72607587913701e-40	0.0318842922410938	0.139	0.065	4.43259937947678e-36
TOR3A	2.73428306089216e-40	0.0343930881848646	0.245	0.137	4.44594425701065e-36
EMC8	2.74693476133404e-40	0.0334504094185653	0.2	0.106	4.46651592192915e-36
SELENBP1	2.93579036470821e-40	0.0692616771326108	0.55	0.365	4.77359513301555e-36
MRPL3	3.03075401910235e-40	0.0349575137333	0.347	0.209	4.92800603506042e-36
KHDRBS3	3.04997203795228e-40	0.0388257431634323	0.269	0.154	4.9592545337104e-36
HGS	3.06211587714883e-40	0.0263577905095133	0.186	0.096	4.979000416244e-36
RAB9A	3.21799195690914e-40	0.0384671692941975	0.142	0.067	5.23245492193426e-36
CRADD	3.23932724444616e-40	0.022935457293735	0.212	0.113	5.26714609946945e-36
NANS	3.33569314071764e-40	0.0455380132206892	0.419	0.262	5.42383704680688e-36
ARPC5L	3.34340405114072e-40	0.0411922984060852	0.411	0.256	5.4363749871548e-36
FGL1	3.41593239078926e-40	0.205095661516582	0.992	0.979	5.55430606742333e-36
C1orf50	3.67084074952475e-40	0.0330615405640082	0.173	0.087	5.96878705872724e-36
LGMN	3.82101722469852e-40	0.0124450119585703	0.283	0.163	6.21297400735979e-36
ITM2C	3.91927391059121e-40	0.0360107931166412	0.385	0.236	6.3727393786213e-36
ATP6V0E2	4.00717570061053e-40	0.0281054435365499	0.184	0.095	6.51566768919273e-36
HLA-DRB1	4.06454209277123e-40	0.0112400199154496	0.217	0.117	6.60894544284602e-36
COPS7A	4.0976749261765e-40	0.0279389179976969	0.246	0.137	6.66281942996298e-36
NDUFA10	4.17674157277287e-40	0.0622978005075214	0.544	0.356	6.79138179732869e-36
GNS	4.33726113562233e-40	0.0220714028404206	0.288	0.167	7.05238660652191e-36
RHOU	4.36369908742741e-40	0.0483827684023274	0.293	0.172	7.09537471615697e-36
CAMK2N1	4.41253766113816e-40	0.0108007168840453	0.283	0.163	7.17478623701064e-36
M6PR	4.51418901278855e-40	0.0268629033182483	0.265	0.15	7.34007133479418e-36
BAG1	4.82028069703686e-40	0.0644553479947135	0.518	0.338	7.83777641338194e-36
DDX41	4.89228765901014e-40	0.0267932651436387	0.225	0.123	7.95485973355048e-36
PTPMT1	4.90246652743191e-40	0.025561583456039	0.211	0.114	7.97141057360428e-36
OLFM2	4.9444771592046e-40	0.0413008973652338	0.33	0.199	8.03971986086668e-36
LSM10	5.13289447807197e-40	0.0321874649352453	0.376	0.23	8.34608642134503e-36
CCL4	5.14956432016876e-40	0.0197271140405543	0.116	0.05	8.37319158459441e-36
LYPLAL1	5.30126652880334e-40	0.0446368912906423	0.386	0.239	8.61985937583424e-36
COPS5	5.43133932489717e-40	0.112255534092272	0.705	0.494	8.83135774228279e-36
NUCB1	5.48647374536294e-40	0.0380302651930413	0.53	0.342	8.92100630996014e-36
RNPS1	5.59466356659039e-40	0.0338381131773676	0.273	0.157	9.09692295927598e-36
BAX	5.78365910956735e-40	0.0360831832447561	0.28	0.162	9.40422971215652e-36
TNFSF10	5.79648251344549e-40	0.0677358093604153	0.517	0.34	9.42508056686236e-36
PRADC1	5.96938858421535e-40	0.0258764054328716	0.338	0.203	9.70622583793416e-36
NARF	6.1426852466242e-40	0.0381113037785393	0.233	0.129	9.98800621101095e-36
WIBG	6.14912047278294e-40	0.0183473766307036	0.168	0.084	9.99846988874506e-36
MAPKAP1	6.24514649681354e-40	0.022123966340037	0.215	0.115	1.01546082038188e-35
ETNK2	6.37138692297117e-40	0.0375900571286631	0.243	0.136	1.03598751367511e-35
ISOC1	6.52939142068914e-40	0.0304408280900286	0.359	0.218	1.06167904500405e-35
TRMT10C	6.66060408654397e-40	0.0252129778182899	0.28	0.161	1.08301422447205e-35
SSRP1	6.98508084774739e-40	0.0333689329427713	0.248	0.14	1.13577414584373e-35
DERA	7.12931093455657e-40	0.0349109747547455	0.23	0.127	1.1592259579589e-35
LDLR	7.14884535370616e-40	0.0602609374551469	0.271	0.158	1.16240225451262e-35
C7orf55	7.63611714695257e-40	0.0172676364015375	0.325	0.192	1.24163264809449e-35
NDRG1	8.20204669195891e-40	0.0281187346519024	0.328	0.196	1.33365279211252e-35
SLC25A25	8.3658555098508e-40	0.0259856580080441	0.239	0.133	1.36028810590174e-35
GOT1	8.58962420784657e-40	0.0858254238240831	0.593	0.402	1.39667289619585e-35
ALKBH5	8.77326982579399e-40	0.0371848986431974	0.124	0.056	1.4265336736741e-35
NAGA	8.87088066160455e-40	0.0212500287391964	0.18	0.092	1.4424051955769e-35
CMAS	1.03296095311304e-39	0.0234822641836344	0.288	0.168	1.67959450976181e-35
C8B	1.04028777448974e-39	0.134867946440346	0.649	0.471	1.69150792132032e-35
JAK1	1.05046157253948e-39	0.0208947270472926	0.359	0.217	1.70805051694919e-35
ABHD2	1.08785690122697e-39	0.0242473564943851	0.357	0.217	1.76885532139505e-35
ASPDH	1.09664969846641e-39	0.0506005591085699	0.378	0.235	1.78315240970638e-35
FKBP5	1.16201593628929e-39	0.0385860117805618	0.441	0.279	1.88943791240638e-35
NIT1	1.16206092639858e-39	0.020317098035797	0.328	0.194	1.88951106632409e-35
TMUB1	1.20812052997851e-39	0.031883846332753	0.287	0.167	1.96440398174506e-35
RAB7L1	1.24870921067066e-39	0.021951921422928	0.27	0.155	2.0304011765505e-35
SLC25A15	1.25818859784912e-39	0.0341088093341778	0.275	0.158	2.04581466010267e-35
FAM89B	1.28893569115514e-39	0.034136055271881	0.141	0.067	2.09580943381826e-35
RND1	1.29830447139141e-39	0.046333346784836	0.222	0.123	2.11104307048244e-35
TMEM176B	1.30399708225784e-39	0.152929145806346	0.982	0.947	2.12029925575124e-35
U2AF1	1.30788888176401e-39	0.0479355552465935	0.426	0.268	2.12662732174827e-35
GMPPA	1.35895410192475e-39	0.0170442031406866	0.218	0.118	2.20965936972965e-35
NAPA	1.36090951378878e-39	0.0497567759220775	0.42	0.264	2.21283886942055e-35
UBQLN1	1.3706346850482e-39	0.0295389807882704	0.371	0.227	2.22865199788837e-35
GLTPD1	1.40820660995375e-39	0.0304749044967465	0.175	0.09	2.28974394778481e-35
UBA1	1.41715901014046e-39	0.0180721292247261	0.205	0.109	2.30430055048838e-35
MRPS7	1.46213845571553e-39	0.0706827326137938	0.588	0.393	2.37743712899345e-35
KCNJ8	1.48514058749626e-39	0.0371878934730908	0.267	0.154	2.41483859526891e-35
SCARB1	1.49817352356907e-39	0.01191108253283	0.36	0.218	2.4360301493233e-35
APOC1	1.52596504931632e-39	-0.131984868484284	1	1	2.48121917018833e-35
TIPRL	1.53868333145458e-39	0.0449014915521185	0.375	0.232	2.50189909694514e-35
STAP2	1.54694641895322e-39	0.0339024420691651	0.277	0.161	2.51533487721793e-35
FARS2	1.64265582416448e-39	0.0338874449117613	0.299	0.176	2.67095837009145e-35
AP3D1	1.64764387870489e-39	0.0226609059381114	0.328	0.196	2.67906894677416e-35
CCDC107	1.714987926712e-39	0.0551730479209238	0.52	0.337	2.78857036883371e-35
BCKDK	1.77796441002419e-39	0.020543387985023	0.308	0.181	2.89097013069934e-35
DPP4	1.77816703194682e-39	0.0254527526066272	0.215	0.117	2.89129959394553e-35
TBCC	1.80204653007957e-39	0.0349365488938926	0.361	0.221	2.93012765790937e-35
EID1	1.81172430357129e-39	0.0512319882936956	0.437	0.276	2.94586371760692e-35
UAP1	1.84481541249209e-39	0.0646278565834509	0.471	0.306	2.99966986071214e-35
MGLL	1.87854766372684e-39	0.0446237212438511	0.219	0.12	3.05451850121984e-35
PRRC1	1.93572314681447e-39	0.0290697745480996	0.291	0.17	3.14748583672034e-35
ENDOG	1.97838627342028e-39	0.0224587456480363	0.225	0.123	3.21685608058138e-35
MPDZ	2.00828746667991e-39	0.0338352185801028	0.138	0.065	3.26547542082154e-35
LONP2	2.17148348210974e-39	0.0223224141395834	0.325	0.194	3.53083214191043e-35
ISCA1	2.19896981970602e-39	0.0387672807992082	0.41	0.255	3.57552492684199e-35
SUPV3L1	2.2524213875361e-39	0.0287112454702432	0.088	0.034	3.66243717613369e-35
CUEDC2	2.31027831333539e-39	0.0143037768002061	0.247	0.138	3.75651253748334e-35
CCS	2.31229161131262e-39	0.0386201465927065	0.353	0.215	3.75978615999431e-35
ACADVL	2.35021978885212e-39	0.033633117463264	0.419	0.262	3.82145737667355e-35
YPEL5	2.44075769540523e-39	0.0418890413145301	0.365	0.224	3.9686720127289e-35
ISG15	2.45675722152157e-39	0.0776024713715011	0.488	0.315	3.99468724219407e-35
PARL	2.52669067595332e-39	0.0207761406043069	0.29	0.168	4.1083990391001e-35
NTAN1	2.59298050979507e-39	0.053532221419815	0.449	0.286	4.21618630892678e-35
SIK1	2.61502096527654e-39	0.0138232439505207	0.198	0.105	4.25202408953965e-35
YY1	2.65800650230479e-39	0.0253365547997453	0.42	0.261	4.32191857274758e-35
RBCK1	2.74573342241526e-39	0.0640722083276554	0.523	0.343	4.46456254484722e-35
POLR2H	2.77361914671791e-39	0.0407226508119156	0.38	0.234	4.50990473256332e-35
SRSF9	2.90054797179452e-39	0.0682598492792877	0.538	0.353	4.71629100213789e-35
PABPN1	2.91567425309624e-39	0.0147395126495912	0.245	0.138	4.74088633553449e-35
PEMT	2.99317588513096e-39	0.0363917072118405	0.333	0.201	4.86690398922295e-35
C15orf40	3.0316482459722e-39	0.0138475115147494	0.295	0.172	4.9294600479508e-35
STK25	3.20020993120778e-39	0.0328423206847497	0.21	0.114	5.20354134814386e-35
EIF1AY	3.23810918773045e-39	0.0258068459473604	0.445	0.278	5.26516553924971e-35
RPSAP58	3.26011012484102e-39	0.0116711309507155	0.22	0.12	5.3009390629915e-35
YY1AP1	3.29544876947456e-39	0.0225509571081791	0.175	0.089	5.35839969916563e-35
AP3B1	3.31277987521875e-39	0.0245382497871952	0.224	0.123	5.38658007710568e-35
VARS	3.3362336627582e-39	0.00301431859148005	0.336	0.202	5.42471593564484e-35
SLC2A4RG	3.62431987503645e-39	0.0263531245510643	0.338	0.204	5.89314411680927e-35
C9orf3	3.62827776774009e-39	0.0126439856738989	0.249	0.139	5.89957965034538e-35
SNAPIN	3.9183957029848e-39	0.0306492796724428	0.364	0.22	6.37131141305328e-35
TPP1	4.10693177748932e-39	0.0144064689240768	0.382	0.235	6.67787107019764e-35
ACTR10	4.13210496454059e-39	0.0232149619763888	0.271	0.156	6.718802672343e-35
FGF21	4.13677469767474e-39	0.0826379261928163	0.397	0.252	6.72639565841913e-35
TMEM261	4.24502031418704e-39	0.0374194589700783	0.229	0.127	6.90240303086813e-35
IDH3B	4.60705931486414e-39	0.0331769728372799	0.368	0.224	7.49107844596909e-35
RABEPK	4.70095208264841e-39	0.0413636440197512	0.333	0.201	7.64374808638631e-35
MRPS35	4.74888056709829e-39	0.030417937326073	0.46	0.29	7.72167980210182e-35
IMPA2	4.78682016269626e-39	0.040524225586302	0.163	0.082	7.78336958454413e-35
HSPB11	4.81123337933055e-39	0.0341140852724144	0.428	0.266	7.82306547479147e-35
CARHSP1	4.83177829929889e-39	0.0642692215034872	0.504	0.329	7.85647151466e-35
CHDH	5.01266658094315e-39	0.0272209288620957	0.245	0.138	8.15059586061356e-35
PRDX6	5.27490164408859e-39	0.170726122581136	0.966	0.905	8.57699007328804e-35
DDX56	5.32227153913312e-39	0.0191604476837642	0.213	0.115	8.65401352263045e-35
OLA1	5.32367328366777e-39	0.0325261998379767	0.334	0.202	8.6562927592438e-35
GCAT	5.35185681381216e-39	0.0388909869318041	0.256	0.147	8.70211917925856e-35
FARSB	5.36512051560454e-39	0.0281155015799354	0.177	0.091	8.72368595837298e-35
SH3D19	5.40460296805113e-39	0.0253483848925829	0.206	0.111	8.78788442605114e-35
XRN2	5.42320818333355e-39	0.0242517804999437	0.345	0.209	8.81813650610036e-35
BID	5.45483299050027e-39	0.0387921467146785	0.275	0.16	8.86955844255344e-35
SHMT2	5.46462808250465e-39	0.0432346867419294	0.453	0.289	8.88548526215256e-35
SSSCA1	5.52741534748079e-39	0.0249900834460853	0.311	0.184	8.98757735500377e-35
MIDN	5.54447048112012e-39	0.0465991855440932	0.199	0.107	9.01530900230131e-35
KARS	5.57347823331502e-39	0.0340964483178394	0.406	0.252	9.06247560737022e-35
WDR45	5.60809339606908e-39	0.0282292248338178	0.26	0.149	9.11875986200833e-35
ARL2BP	5.8368427899567e-39	0.0305445828341648	0.211	0.115	9.49070637646959e-35
ITGB1BP1	6.00879356489826e-39	0.0341711306959865	0.258	0.147	9.77029833652458e-35
TMPRSS6	6.01353921007665e-39	-0.000676467488336663	0.315	0.185	9.77801475558463e-35
BSG	6.10104510374566e-39	0.0794855223434523	0.626	0.428	9.92029933869045e-35
NDUFAF1	6.1043251570146e-39	0.0249383509807703	0.258	0.146	9.92563270530573e-35
SNX1	6.41374005493669e-39	0.0227063613604923	0.247	0.139	1.04287413293271e-34
GBP2	6.44775990084634e-39	0.0514683536071911	0.347	0.213	1.04840575987762e-34
TIMP3	6.48640032840994e-39	0.0853854561453844	0.431	0.28	1.05468869339946e-34
KIF5B	6.61706024912976e-39	0.0282941638643052	0.389	0.241	1.0759339965085e-34
WNK1	6.67009874635543e-39	0.0193801119295826	0.292	0.171	1.08455805615739e-34
ERH	6.72354321635318e-39	0.109047832149775	0.646	0.459	1.09324812697903e-34
CMC1	6.7735045312918e-39	0.0343739334870348	0.44	0.276	1.10137183678805e-34
PDZD11	6.78035651114464e-39	0.0353810296917209	0.297	0.174	1.10248596871212e-34
C7orf50	6.97320742700408e-39	0.0252736198740424	0.251	0.143	1.13384352763086e-34
SDF4	7.16090075718718e-39	0.0502667630519688	0.534	0.347	1.16436246311864e-34
EXT1	7.16500010913897e-39	0.0281108709679202	0.264	0.152	1.165029017746e-34
ZNF207	7.37576315403797e-39	0.0356759498172763	0.487	0.313	1.19929908884657e-34
NAPRT1	7.71253953728785e-39	0.164136631732959	0.83	0.681	1.254058928763e-34
GRTP1	8.18407059571725e-39	0.0255214656002277	0.311	0.184	1.33072987886363e-34
ISCA2	8.20457589254628e-39	0.0196799110658414	0.286	0.167	1.33406404012802e-34
PSMF1	8.24156152972147e-39	0.0195752074859185	0.452	0.282	1.34007790473271e-34
PCCA	8.38870737095384e-39	0.0223358698598108	0.283	0.165	1.36400381851709e-34
C9	8.40013762836577e-39	0.0820963959290533	0.185	0.099	1.36586237837227e-34
LPCAT3	8.91728055492178e-39	0.0236253332053929	0.231	0.128	1.44994981823028e-34
FAM136A	9.07921313099776e-39	0.0238280205822125	0.261	0.149	1.47628005510024e-34
KLF15	9.30589477794071e-39	0.0107123670491382	0.188	0.098	1.51313849089316e-34
ICAM3	9.43288022566372e-39	0.0224414820887375	0.246	0.139	1.53378632469292e-34
PMF1	9.65194053755964e-39	0.0344987201213621	0.48	0.309	1.5694055314072e-34
PGP	9.68761334940319e-39	0.0351522462615341	0.326	0.196	1.57520593061296e-34
DDAH2	9.77880975817226e-39	0.0596300271536289	0.428	0.273	1.59003446667881e-34
APH1A	9.87678548723107e-39	0.0733540127527834	0.545	0.36	1.60596532022377e-34
HIBCH	1.00105630752956e-38	0.0380374430440907	0.445	0.282	1.62771755604306e-34
C1orf27	1.0268434735199e-38	0.0215304195774538	0.264	0.151	1.66964748794335e-34
RMDN3	1.04481349384732e-38	0.0305056889983686	0.201	0.108	1.69886674099574e-34
HRAS	1.04486792064104e-38	0.0227796625074441	0.208	0.112	1.69895523896233e-34
GALK2	1.14050246793045e-38	0.0132621059033802	0.22	0.12	1.85445701285491e-34
PCTP	1.14692549412324e-38	0.023386003082609	0.401	0.249	1.86490085344439e-34
PPARA	1.17347067874282e-38	0.0224813545584718	0.212	0.115	1.90806332363582e-34
AIFM2	1.19458112011733e-38	0.0395231143241962	0.25	0.143	1.94238890131078e-34
NINJ1	1.20790424985663e-38	0.0421114997130762	0.417	0.262	1.96405231026688e-34
ZFP36L2	1.21805160279543e-38	0.033342695806146	0.28	0.164	1.98055190614537e-34
SLC37A4	1.22239133440601e-38	0.0205070090730873	0.371	0.226	1.98760830974418e-34
IRF1	1.25674940221059e-38	0.0753072897002575	0.267	0.157	2.04347452799441e-34
UBE2F	1.26322888969255e-38	0.0223587712002289	0.262	0.15	2.05401017464008e-34
NRBF2	1.29754013021311e-38	0.0183017237706648	0.291	0.169	2.10980025172651e-34
NSMCE1	1.30568886901093e-38	0.0359782472853135	0.457	0.29	2.12305010101176e-34
MOSPD3	1.31026696818193e-38	0.0358410661785928	0.254	0.145	2.13049409026381e-34
ARF3	1.32391293696872e-38	0.0496990988695574	0.191	0.102	2.15268243551115e-34
HDHD2	1.33488709011371e-38	0.028225592521157	0.225	0.124	2.17052640852488e-34
GRN	1.41024287469099e-38	0.119121057577616	0.682	0.488	2.29305491424755e-34
NR2F6	1.43123588645275e-38	0.00621829230244331	0.286	0.167	2.32718955137218e-34
PINK1	1.44470725350339e-38	0.0331197098876009	0.33	0.199	2.34909399419651e-34
FXN	1.44511883045816e-38	0.0372893958927298	0.207	0.113	2.34976321832496e-34
ECI1	1.44718147477848e-38	0.0971898972411261	0.613	0.42	2.35311707798982e-34
GNG11	1.45516265438282e-38	0.0359264822430505	0.108	0.046	2.36609447602647e-34
PDK4	1.52993571864471e-38	0.0392459924719226	0.413	0.262	2.4876754785163e-34
GID8	1.54457389996367e-38	0.0285679328945212	0.172	0.088	2.51147716134093e-34
EMC10	1.55977623159901e-38	0.022675551999856	0.406	0.252	2.53619615257999e-34
CCDC57	1.66318584359157e-38	0.0294196853579803	0.213	0.117	2.70434018167989e-34
EXOC7	1.67986366877204e-38	0.0287018951840411	0.197	0.105	2.73145832542334e-34
TMEM259	1.69597722611184e-38	0.0227607533816923	0.245	0.138	2.75765896965785e-34
USF2	1.74291047001456e-38	0.0206117462266537	0.208	0.113	2.83397242424367e-34
GSTM4	1.75561273784727e-38	0.0373382369680534	0.134	0.063	2.85462631173967e-34
DERL2	1.75762373818022e-38	0.0260101332208778	0.295	0.173	2.85789619828104e-34
GNB2	1.79817936063521e-38	0.0273287731166838	0.408	0.255	2.92383964039285e-34
ITFG1	1.81168811412046e-38	0.0267287324451928	0.375	0.231	2.94580487355987e-34
TXNRD1	1.87454091780613e-38	0.0345955475690282	0.405	0.252	3.04800353235277e-34
PDHA1	2.0767304622924e-38	0.0254109015322395	0.375	0.231	3.37676373168745e-34
FAM210B	2.1241168661129e-38	0.0367950159684672	0.34	0.207	3.45381402429958e-34
PDHB	2.14923069899837e-38	0.0275995965703735	0.372	0.229	3.49464911657135e-34
GPATCH4	2.21013197002356e-38	0.0454404598054409	0.423	0.268	3.59367458325831e-34
SLC35C2	2.26238854897855e-38	0.0322965323246928	0.181	0.095	3.67864378063912e-34
TSEN15	2.28121812682219e-38	0.0301884430677182	0.362	0.221	3.70926067421287e-34
FUCA1	2.37794016502893e-38	0.00988881174232309	0.233	0.129	3.86653070833705e-34
SEPT9	2.38363477351077e-38	0.0267511678849329	0.23	0.128	3.87579014172852e-34
FAM114A1	2.39082710692926e-38	0.0128152095810443	0.26	0.149	3.88748487586697e-34
F8A1	2.45549592581149e-38	0.0281655946161278	0.106	0.045	3.99263637536948e-34
SLC9A3R1	2.47431670914048e-38	0.0705502868699569	0.552	0.368	4.02323896906243e-34
SRD5A1	2.47819327601177e-38	0.0292998948676046	0.262	0.15	4.02954226679514e-34
PSMG3	2.54448199621654e-38	0.0369892069107141	0.27	0.156	4.13732772584809e-34
MVB12A	2.54645375836115e-38	0.0261635261930635	0.326	0.197	4.14053381109523e-34
CCNB1IP1	2.55470224455538e-38	0.0304755347810434	0.305	0.181	4.15394584964704e-34
ATG12	2.70189025071537e-38	0.0306276262513596	0.417	0.261	4.39327354766319e-34
HIST1H1C	2.70528344653331e-38	0.18526174398761	0.945	0.867	4.39879088406316e-34
MRPL54	2.7065561734447e-38	0.0394130377013977	0.493	0.314	4.40086033802108e-34
ACN9	2.74036603533822e-38	0.0214886264545055	0.267	0.154	4.45583517345994e-34
TIMM17A	2.75271846720883e-38	0.0822634850265784	0.629	0.432	4.47592022768156e-34
PALLD	2.75791939177186e-38	0.0407061265812063	0.138	0.066	4.48437693102104e-34
FOXP4	2.78304080921542e-38	0.0128348334771798	0.25	0.142	4.52522435578428e-34
BLVRB	2.80937660170195e-38	0.161474498859022	0.769	0.599	4.56804635436737e-34
EIF4G1	3.16111897126692e-38	0.0509609804714075	0.568	0.379	5.13997944728002e-34
KRT18	3.34445329296417e-38	0.208059868388771	0.958	0.892	5.43808105435974e-34
CIAO1	3.50513350965895e-38	0.0425716538116178	0.255	0.146	5.69934708670546e-34
CDC26	3.5989044772126e-38	0.0288248518057823	0.293	0.173	5.85181867994769e-34
IRF3	3.60728907492577e-38	0.0283374872754262	0.191	0.101	5.86545203582930e-34
SLC52A2	3.70261247618108e-38	0.0347842314217541	0.288	0.17	6.02044788627043e-34
MRPS17.1	3.78497757529279e-38	0.0229120492782562	0.288	0.168	6.15437353742608e-34
NMRK1	3.9150167572403e-38	0.0260650834423237	0.229	0.127	6.36581724727272e-34
YIF1A	3.92766989885023e-38	0.109718612939311	0.697	0.498	6.38639125553047e-34
PDCL3	3.99675511835974e-38	0.0313050805573233	0.201	0.108	6.49872382245293e-34
RPS6KA3	4.01610594972042e-38	0.00576467167575101	0.374	0.229	6.5301882742454e-34
AATF	4.03482326797687e-38	0.0323902284786587	0.245	0.14	6.56062263373039e-34
SDHAF2	4.12355149535481e-38	0.0200357623986998	0.239	0.134	6.70489473144691e-34
RAD50	4.12621047198929e-38	0.0152521702618869	0.277	0.161	6.70921822745459e-34
LYSMD2	4.17532993576059e-38	0.0292624297649071	0.201	0.109	6.78908647554672e-34
GNG12	4.35561466503578e-38	0.0270491223999298	0.284	0.166	7.08222944534819e-34
ALAD	4.37424268522652e-38	0.0171969066191878	0.282	0.164	7.11251860617832e-34
VIL1	4.63906133051071e-38	0.0314815769465407	0.215	0.118	7.54311372341042e-34
CREM	4.79234627497512e-38	0.0279303694062213	0.244	0.138	7.79235504310954e-34
RPP25L	4.8525333676237e-38	0.0285563884796187	0.318	0.19	7.89021925575613e-34
LITAF	4.98869962723532e-38	0.0323934327766271	0.484	0.31	8.11162559388463e-34
ASS1	5.09710238815541e-38	0.124737761067983	0.74	0.547	8.28788848314069e-34
C1orf85	5.32090082455177e-38	0.0221614934731595	0.4	0.25	8.65178474072118e-34
TIMMDC1	5.60073905535094e-38	0.0346449376723479	0.317	0.19	9.10680170400063e-34
PRPF38A	5.66354032657836e-38	0.0283192603271961	0.171	0.088	9.20891657101641e-34
PSMB10	6.0103734894752e-38	0.0242777844602123	0.124	0.056	9.77286729388667e-34
ATP6V1F	6.45801198879862e-38	0.0389189041138466	0.461	0.294	1.05007274937866e-33
IFT27	6.58976392855493e-38	0.0259882998785895	0.265	0.153	1.07149561478303e-33
IDNK	6.8023443230233e-38	0.0230740189692526	0.158	0.079	1.10606118692359e-33
AES	7.05302981739651e-38	0.0181527758600168	0.27	0.156	1.14682264830867e-33
UFD1L	7.07708436913367e-38	0.0403895366262711	0.429	0.272	1.15073391842113e-33
PPAP2C	7.27574921562372e-38	0.0431131766824391	0.214	0.118	1.18303682246042e-33
COMMD3	7.59129493737865e-38	0.0396312451595852	0.429	0.27	1.23434455681777e-33
ZDHHC12	7.92272266428554e-38	0.0328165537556162	0.376	0.233	1.28823470521283e-33
BRMS1	8.29807291590924e-38	0.0257059723339976	0.238	0.134	1.34926665612684e-33
YARS	8.31400887891316e-38	0.0163172490132747	0.311	0.185	1.35185784371128e-33
UTP18	8.36032896033251e-38	0.0207141013375325	0.212	0.116	1.35938948895007e-33
SSH2	8.67419725004655e-38	0.0168359278439741	0.155	0.077	1.41042447285757e-33
SS18L2	8.71206483219749e-38	0.0183025442955866	0.238	0.133	1.41658174171531e-33
PGRMC2	9.37240657870244e-38	0.0439946913868328	0.49	0.317	1.52395330969702e-33
ARMC1	9.39188412609878e-38	0.037408169593089	0.432	0.273	1.52712035890366e-33
KIF1C	9.75378444906818e-38	0.0259860387889204	0.132	0.062	1.58596535141849e-33
CCT8	9.83096631012745e-38	0.057231753829558	0.53	0.349	1.59851512202672e-33
SMIM13	1.04454572751897e-37	0.0247034859591387	0.333	0.202	1.69843135294584e-33
MIR4435-1HG	1.04930928320921e-37	0.0209644108508071	0.248	0.141	1.70617689449817e-33
FUS	1.04990095880005e-37	0.0233195592899671	0.447	0.285	1.70713895900889e-33
HEBP1	1.07930642055012e-37	0.0560071716036213	0.467	0.302	1.7549522398145e-33
ASXL1	1.11591310720478e-37	0.0122243172918726	0.154	0.076	1.81447471231498e-33
UBA5	1.13456676573113e-37	0.0295201992981632	0.194	0.104	1.84480556107881e-33
FBXO6	1.13733630015642e-37	0.0297361472702425	0.148	0.073	1.84930882405434e-33
PYCR2	1.1501802585847e-37	0.0266388958014076	0.26	0.15	1.87019310045872e-33
SCAMP3	1.20531966542664e-37	0.0242475463595927	0.463	0.294	1.95984977598371e-33
IMMT	1.22593979522146e-37	0.0264433875480904	0.249	0.142	1.99337810703009e-33
TST	1.23531665371622e-37	0.0593976556252338	0.582	0.392	2.00862487894257e-33
NUDT9	1.24440813826813e-37	0.0308400092180612	0.292	0.173	2.02340763282398e-33
CITED4	1.26336579676233e-37	0.0305319611015166	0.154	0.077	2.05423278553554e-33
CPT2	1.26726469310563e-37	0.0194255778483509	0.186	0.098	2.06057239098975e-33
CNN3	1.32685451712534e-37	0.0395692568856949	0.46	0.298	2.15746544484581e-33
BOLA1	1.34332114566574e-37	0.0158252345765477	0.264	0.151	2.1842401828525e-33
POLR3GL	1.3463894901208e-37	0.0431186706801867	0.473	0.304	2.18922931093643e-33
EXOSC4	1.35396075832677e-37	0.0942728576680649	0.638	0.448	2.20154019303932e-33
AKR7A2	1.42063329016996e-37	0.0584846853481599	0.53	0.35	2.30994972981635e-33
APOF	1.47483682733551e-37	0.0333449683208842	0.313	0.189	2.39808468124754e-33
AARS	1.53267254159472e-37	0.0076171549872826	0.244	0.138	2.49212555263302e-33
UBIAD1	1.58617441487103e-37	0.0252147533552729	0.206	0.112	2.57911959858029e-33
HNRNPH3	1.60231066212533e-37	0.0307417205682842	0.27	0.158	2.60535713661579e-33
PYGL	1.6217193697546e-37	0.0296884676875351	0.385	0.239	2.63691569522099e-33
STRADB	1.6495328809463e-37	0.0118342890768159	0.276	0.16	2.68214046441868e-33
SLC38A10	1.69557505948129e-37	0.0029724451951435	0.277	0.161	2.75700504671658e-33
IFRD1	1.76825028199821e-37	0.0353900718903486	0.25	0.144	2.87517495852909e-33
VASN	1.79702240815507e-37	0.0367822812242411	0.109	0.048	2.92195843566014e-33
B4GALT7	1.80319688749736e-37	0.0261037776174139	0.216	0.119	2.93199813907071e-33
NTPCR	1.83274332255617e-37	0.036414964037999	0.417	0.264	2.98004064247634e-33
CDKN2AIPNL	1.85940200112858e-37	0.0224335001366764	0.202	0.109	3.02338765383507e-33
PGM1	1.89233833600494e-37	0.0312178740395732	0.401	0.252	3.07694213434403e-33
MRPL11	1.90160117049405e-37	0.0359411823557444	0.443	0.282	3.09200350322333e-33
ARPC4	1.94537363593322e-37	0.0260568087906801	0.295	0.176	3.16317753202742e-33
SHISA5	1.94662647433042e-37	0.0134632324966634	0.26	0.15	3.16521464726127e-33
MGAT2	1.95936174924872e-37	0.0234936375530987	0.153	0.076	3.18592220427842e-33
EXOSC1	2.03255383989657e-37	0.0200685462266039	0.251	0.143	3.30493254367182e-33
HLA-DRB5	2.05119851381283e-37	0.0151695120417506	0.159	0.08	3.33524878345966e-33
ASH1L	2.05309695290693e-37	0.029234697887256	0.258	0.149	3.33833564542667e-33
C15orf61	2.05529010053548e-37	0.0240937380842031	0.326	0.196	3.34190170347069e-33
PDXK	2.06059197199613e-37	0.0269613357442186	0.213	0.118	3.35052254646571e-33
TMEM57	2.12499110971386e-37	0.0181557386536625	0.38	0.234	3.45523554439473e-33
IL8	2.12551505291826e-37	0.0875821682106789	0.159	0.082	3.45608747604509e-33
KLF10	2.1479515446301e-37	0.149459086382946	0.416	0.276	3.49256921156855e-33
TROVE2	2.17651343545078e-37	0.0244604433400679	0.343	0.21	3.53901084604297e-33
ANXA9	2.21155940912626e-37	0.028555185916656	0.201	0.109	3.5959955992393e-33
TXNL4A	2.23367437091373e-37	0.0415046244795991	0.495	0.323	3.63195452710572e-33
UGT2B7	2.24151218230886e-37	0.0495675447226662	0.398	0.252	3.6446988084342e-33
SPSB1	2.24548289574844e-37	0.0364721304264889	0.188	0.1	3.65115518848697e-33
PPA2	2.28581218463708e-37	0.0427123048591584	0.481	0.31	3.71673061221988e-33
CRBN	2.28817245189225e-37	0.0110768169959273	0.232	0.129	3.72056840677681e-33
TUBA1B	2.31997928701467e-37	0.170420398310044	0.69	0.514	3.77228632068586e-33
PTBP1	2.35319225159081e-37	0.023046842527284	0.332	0.201	3.82629060108666e-33
SOWAHC	2.37613154552626e-37	0.0295763516684232	0.234	0.132	3.86358989302569e-33
DHX9	2.43674399185484e-37	0.0309492095466924	0.257	0.149	3.96214573075597e-33
FBXL15	2.50187453023873e-37	0.0258006481819674	0.258	0.149	4.06804798616818e-33
PPIL1	2.50347949405735e-37	0.0459730023211217	0.414	0.262	4.07065765733726e-33
PRPSAP1	2.55306456402731e-37	0.0427474650879113	0.47	0.303	4.15128298110841e-33
ANAPC15	2.55852956776804e-37	0.0138605121824478	0.271	0.157	4.16016907719083e-33
DDX3X	2.65181500905384e-37	-0.000144081582450828	0.321	0.192	4.31185120472154e-33
YIPF5	2.65819277709934e-37	0.0251226099079437	0.255	0.147	4.32222145556352e-33
CDC34	2.68052781173044e-37	0.0248054734380802	0.219	0.122	4.3585382218737e-33
IRF6	2.68949804569581e-37	0.037107384711751	0.271	0.159	4.37312382230138e-33
RCN1	2.72483620605028e-37	0.0280756097841985	0.418	0.263	4.43058367103776e-33
HCFC1R1	2.80248299348011e-37	0.0182531675664896	0.209	0.114	4.55683734739865e-33
SF3A3	2.8123762307173e-37	0.0371518250968998	0.168	0.087	4.57292375114634e-33
HINT2	2.92442216549808e-37	0.077825505662566	0.617	0.42	4.75511044109989e-33
CYP8B1	2.99084361216029e-37	0.032008503241469	0.131	0.061	4.86311171337263e-33
DCAF6	3.10766273301818e-37	0.0239597621772297	0.365	0.227	5.05305960388756e-33
CXCL3	3.20316957831776e-37	0.156400103385261	0.154	0.079	5.20835373434467e-33
CD47	3.2549677254821e-37	0.0319065750252179	0.417	0.261	5.29257752163389e-33
WDR45B	3.28791019156413e-37	0.0163686626490888	0.285	0.168	5.34614197148327e-33
SEC14L2	3.4188275153081e-37	0.0168522493748412	0.271	0.158	5.55901353989097e-33
PPP2R5A	3.49360185222637e-37	0.041332034815581	0.415	0.263	5.68059661172008e-33
DAP	3.50027851952654e-37	0.0102497329399895	0.311	0.185	5.69145287275015e-33
HAAO	3.53208190822498e-37	0.0250008250763802	0.326	0.197	5.74316518277381e-33
COMMD7	3.60725169429371e-37	0.0286695924825522	0.26	0.15	5.86539125492157e-33
CHD9	3.62917068618329e-37	0.00963319118242445	0.248	0.141	5.90103153573403e-33
MPG	3.6741485812649e-37	0.0316597224685298	0.219	0.122	5.97416559313673e-33
DHRS3	3.78845062791585e-37	0.0413531736744686	0.47	0.307	6.16002072099116e-33
ADHFE1	3.86288350176099e-37	0.0244701414375632	0.214	0.118	6.28104857386337e-33
CCPG1	3.90026464712201e-37	0.0412732775728935	0.48	0.309	6.34183031622039e-33
DPH3	3.95073696063179e-37	0.0210153027262662	0.281	0.165	6.42389829798729e-33
ETNPPL	3.96892686470195e-37	0.0362405861538473	0.168	0.087	6.45347508200537e-33
RALBP1	4.10857784000047e-37	0.0127792957045808	0.396	0.247	6.68054756784076e-33
ISG20	4.53345397441814e-37	0.040555004413692	0.217	0.122	7.37139616240389e-33
TMEM150A	4.56825029461105e-37	0.0311643405136976	0.215	0.119	7.42797497903757e-33
PIGC	4.61998140768811e-37	0.0241047239106489	0.228	0.128	7.51208976890087e-33
NR1H2	4.63772867265864e-37	0.0221744750178391	0.2	0.108	7.54094682174294e-33
C19orf10	4.64928421529229e-37	0.142603863586441	0.776	0.602	7.55973613406526e-33
NIT2	4.67893854828207e-37	0.0383961015649081	0.493	0.318	7.60795407950665e-33
HDGF	4.72466625355818e-37	0.0486334416481539	0.527	0.348	7.68230732828559e-33
SPTSSA	4.75662712830655e-37	0.090927616852003	0.436	0.287	7.73427571062645e-33
PES1	4.7882345660339e-37	0.0380804665633055	0.159	0.081	7.78566940437113e-33
ALG8	5.02861681109569e-37	0.02413302707008	0.343	0.21	8.17653093484159e-33
MARCKSL1	5.15140034670141e-37	0.102224517193878	0.191	0.105	8.3761769637365e-33
GPKOW	5.18078844423784e-37	0.034196501478762	0.129	0.061	8.42396201033073e-33
CIAPIN1	5.28093862173799e-37	0.0314277686414592	0.184	0.098	8.58680619894598e-33
MTERFD1	5.3822223916889e-37	0.0172389751461039	0.265	0.154	8.75149360888614e-33
GAA	5.41764386306572e-37	0.0181760813760109	0.176	0.092	8.80908892134485e-33
PKLR	5.60588382031499e-37	0.0285022950262731	0.342	0.21	9.11516709183217e-33
DDX27	5.71023681936003e-37	0.0301334667326434	0.182	0.096	9.28484506827941e-33
GALNT2	5.79006080501173e-37	0.0191904584670469	0.177	0.092	9.41463886894907e-33
GRHPR	5.95053180282568e-37	0.153776526198033	0.807	0.64	9.67556471139455e-33
JMJD6	6.1974297904909e-37	0.0257913689691932	0.196	0.106	1.00770208393382e-32
HBP1	6.23036636557967e-37	0.0230401371065421	0.27	0.158	1.01305757104325e-32
TMED5	6.25262529864291e-37	0.0226969549205529	0.442	0.28	1.01667687355934e-32
LRRC45	6.30675560509016e-37	0.0200692114111491	0.139	0.068	1.02547846138766e-32
TMEM56	6.35045129245305e-37	0.0580078965191289	0.532	0.354	1.03258338015287e-32
CYB561D2	6.36358124659779e-37	0.0178932347549173	0.316	0.189	1.0347183106968e-32
TFB2M	6.5499774564077e-37	0.0225230420968704	0.3	0.178	1.06502633441189e-32
MRPS22	6.63404807350255e-37	0.0268013254386548	0.252	0.145	1.07869621675151e-32
TERF2IP	6.68342102788886e-37	0.0304071586232735	0.291	0.175	1.08672425913473e-32
PDXDC1	6.7791446996643e-37	0.00707626014549784	0.304	0.181	1.10228892816541e-32
NOP56	6.84928972761606e-37	0.0232536260716657	0.364	0.226	1.11369450971037e-32
F7	6.86834227813647e-37	0.0143284653551843	0.371	0.23	1.11679245442499e-32
DDA1	6.95607837414782e-37	0.0226794613067546	0.203	0.111	1.13105834363644e-32
ANXA7	7.12515097395678e-37	0.0426514964856031	0.448	0.288	1.15854954836537e-32
PRKCSH	7.86229788017753e-37	0.0276847993264734	0.433	0.278	1.27840963531687e-32
TRAPPC1	8.15169831857204e-37	0.00701573534653199	0.352	0.215	1.32546614659981e-32
JOSD2	8.25930818717524e-37	0.00891591724982954	0.326	0.196	1.34296351123469e-32
NAGLU	8.69771004163418e-37	0.0119405435600444	0.174	0.09	1.41424765276972e-32
ELOF1	9.36502234331662e-37	0.0253502157687624	0.264	0.154	1.52275263302328e-32
ST20	9.539830265624e-37	0.0217034429129462	0.156	0.079	1.55117640119046e-32
WIPI2	9.62314360812588e-37	0.0225633211002592	0.23	0.13	1.56472315068127e-32
RPRD2	1.01154996031108e-36	0.00913662592527492	0.218	0.121	1.64478023546582e-32
COMMD1	1.02069083914215e-36	0.025140259340701	0.364	0.225	1.65964330444514e-32
SNAP29	1.03573900975099e-36	0.0288348201618522	0.384	0.239	1.68411162985511e-32
DCAF8	1.07922152983424e-36	0.0164023381356394	0.29	0.172	1.75481420751047e-32
SLC22A18	1.11254877974735e-36	0.102150240031273	0.628	0.442	1.80900431586918e-32
COPA	1.13664403729015e-36	0.0220470081968541	0.501	0.324	1.84818320463379e-32
CYP4V2	1.15171765173163e-36	0.025305999425572	0.171	0.089	1.87269290171563e-32
TRA2B	1.24718532538362e-36	0.0335204951629017	0.442	0.283	2.02792333907376e-32
ACOT8	1.32100925767143e-36	0.0288318736094279	0.221	0.123	2.14796105297374e-32
TSC22D1	1.32188818135775e-36	0.0319047190942778	0.304	0.184	2.1493901828877e-32
MED7	1.3408528073106e-36	0.024006704950923	0.183	0.097	2.18022666468703e-32
UBE2J2	1.4104701840214e-36	0.0215445898568805	0.245	0.14	2.2934245192188e-32
PDE12	1.4664450918365e-36	0.0327641695910559	0.123	0.057	2.38443971932616e-32
RAP1A	1.48062016217857e-36	0.0285364665044109	0.353	0.218	2.40748838370235e-32
CHTOP	1.48908082242224e-36	0.0185847816111008	0.321	0.195	2.42124541725856e-32
MRPL37	1.54358578252668e-36	0.0371603154558975	0.385	0.241	2.50987048238839e-32
GUSB	1.56308252585734e-36	0.0196761653388065	0.331	0.201	2.54157218704404e-32
EGLN1	1.57634524277253e-36	0.0257786961549024	0.328	0.199	2.56313736474813e-32
EWSR1	1.59744597927352e-36	0.0143087406031652	0.355	0.218	2.59744716229875e-32
H1F0	1.62895311592792e-36	0.0361981667765713	0.318	0.193	2.6486777664988e-32
CINP	1.64943526802693e-36	0.0235260663748686	0.291	0.174	2.68198174581179e-32
HPCAL1	1.73246674463793e-36	0.0284112832784247	0.182	0.097	2.81699092678127e-32
RTFDC1	1.74528608009007e-36	0.0276344777169504	0.352	0.217	2.83783516622645e-32
PPP2CA	1.76341171173042e-36	0.0343535350788584	0.46	0.296	2.86730744327366e-32
TM9SF4	1.77252349967036e-36	0.0219831642740749	0.141	0.068	2.88212321046401e-32
PMVK	1.77736790975288e-36	0.088852532759003	0.63	0.434	2.89000022125818e-32
TIMM8A	1.78462883450498e-36	0.0357287431944175	0.435	0.278	2.90180648490509e-32
TRADD	1.79544673571749e-36	0.020734662921806	0.173	0.09	2.91939639227664e-32
HSPA1B	1.80243701834275e-36	0.144468709107197	0.711	0.545	2.93076259182531e-32
DHRS1	1.81600506228915e-36	0.0092754651127957	0.203	0.11	2.95282423128216e-32
MRPS25	1.86722842690968e-36	0.0325677991028553	0.445	0.285	3.03611342215514e-32
DPH5	1.95610795540127e-36	0.0326529376991137	0.168	0.087	3.18063153548247e-32
TINF2	2.03442904958008e-36	0.0265718516883712	0.147	0.073	3.30798163461721e-32
RAB5C	2.06571579020105e-36	0.0967159117455426	0.631	0.439	3.3588538748669e-32
SRP72	2.10833121996935e-36	0.0335971933136615	0.523	0.34	3.42814656367016e-32
ASCC2	2.20351834364977e-36	0.0109728152662879	0.21	0.115	3.58292082677453e-32
WBSCR22	2.22368753198552e-36	0.0186774878305484	0.316	0.191	3.61571592700846e-32
TRUB2	2.29737899065549e-36	0.00875232412569682	0.278	0.163	3.73553823880582e-32
TSKU	2.51411900667437e-36	0.0158360625480551	0.353	0.218	4.08795750485252e-32
AKAP1	2.52214599598763e-36	0.0190934287521192	0.279	0.164	4.10100938947589e-32
DPM1	2.60604443518413e-36	0.027809073799117	0.38	0.237	4.2374282516094e-32
SDHAF1	2.65910146057753e-36	0.0176993775813826	0.197	0.107	4.32369897489906e-32
PKN1	2.71570221114299e-36	0.0224643287001388	0.114	0.051	4.4157317953185e-32
SC5D	2.71907244608736e-36	0.0388104856525648	0.378	0.238	4.42121179733806e-32
LONP1	2.73078388676072e-36	0.0292502052124845	0.219	0.124	4.44025459987293e-32
PSENEN	3.02500626281337e-36	0.0150791901185209	0.364	0.224	4.91866018333453e-32
ZFP36	3.05878456311312e-36	0.0690722977454141	0.388	0.248	4.97358369962193e-32
GPRC5C	3.23475769384514e-36	0.0178546243341783	0.332	0.204	5.2597160101922e-32
ACAA2	3.29208640181391e-36	0.0880519370046525	0.612	0.424	5.35293248934942e-32
ABCC6	3.37914413071265e-36	0.0136651788849605	0.355	0.219	5.49448835653877e-32
PITHD1	3.46735328744616e-36	0.0343711476152658	0.262	0.154	5.63791644538746e-32
RETSAT	3.50642220441152e-36	0.0197824524753768	0.192	0.104	5.70144250437313e-32
RPS19BP1	3.61709722441403e-36	0.0752438672452587	0.626	0.428	5.8814000868972e-32
MAP1LC3B	3.69608583632306e-36	0.0633861982084952	0.542	0.363	6.0098355698613e-32
CCDC47	3.78962992961058e-36	0.0404161047845165	0.506	0.331	6.1619382655468e-32
DESI1	3.938697227141e-36	0.0421456527758486	0.464	0.3	6.40432169133126e-32
THOC2	3.98453913794052e-36	0.0185205367669146	0.253	0.146	6.47886063829129e-32
MRPS27	3.98534347298772e-36	0.0250666734599393	0.241	0.138	6.48016848707804e-32
PLGRKT	4.02603702586204e-36	0.0228472405653796	0.259	0.15	6.54633620405168e-32
MID1IP1	4.21239569265869e-36	0.0659002831791219	0.248	0.146	6.84935539626304e-32
GLYR1	4.28421668773485e-36	0.0150737551737321	0.205	0.113	6.96613633425687e-32
YTHDF2	4.33812686467963e-36	0.0228417127569596	0.34	0.208	7.05379428196908e-32
TRAPPC2L	4.38593059703623e-36	0.0264544670416079	0.485	0.311	7.13152315078091e-32
RAB11B-AS1	4.60070921907436e-36	0.011444567611312	0.304	0.183	7.48075319021491e-32
DECR2	4.69009605085283e-36	0.0367396263513843	0.39	0.245	7.6260961786867e-32
PPM1G	4.70354601275303e-36	0.0198293442160712	0.266	0.156	7.64796581673643e-32
SETD7	4.71614159479304e-36	-4.33787873175828e-05	0.296	0.177	7.66844623313349e-32
MECR	4.76852582588076e-36	0.0126367499205109	0.182	0.096	7.75362299288212e-32
STT3A	4.80507487673091e-36	0.0160353142019067	0.196	0.107	7.81305174956447e-32
EPHX1	4.8061603393463e-36	0.175524168739964	0.992	0.983	7.81481671177708e-32
CYB5R3	5.2505520216826e-36	0.0491141628633468	0.553	0.369	8.53739758725591e-32
SMARCD2	5.26293963831583e-36	0.0119455468088762	0.191	0.103	8.55753985190154e-32
PMPCB	5.27838356447071e-36	0.0258654927239628	0.29	0.172	8.58265167582938e-32
POLR2E	5.39625936849729e-36	0.0816203057072271	0.59	0.41	8.7743177331766e-32
CLPX	5.48154656946018e-36	0.0194574866949069	0.21	0.116	8.91299472194225e-32
THAP7	5.6646992797328e-36	0.0121179171450497	0.2	0.109	9.21080102884553e-32
GCKR	6.04026284236049e-36	0.0126209737045824	0.167	0.087	9.82146738167817e-32
CTSH	6.16265484566106e-36	0.103078078169196	0.649	0.46	1.00204767790449e-31
FAM50A	6.24590860456545e-36	0.0392066314579784	0.198	0.109	1.01558473910234e-31
COMMD5	6.39311434197934e-36	0.0539266727446541	0.541	0.36	1.03952039200584e-31
SLC47A1	6.41309808020568e-36	0.0224584590526196	0.113	0.051	1.04276974784144e-31
AIP	6.42486399680662e-36	0.0193852877364667	0.157	0.08	1.04468288588076e-31
PRPF40A	6.42618038962409e-36	0.0108205079564895	0.401	0.25	1.04489693135288e-31
ZDHHC24	6.60337665807246e-36	0.0254578632256176	0.163	0.084	1.07370904460258e-31
ARHGDIA	6.60374007996412e-36	0.021020368527822	0.295	0.177	1.07376813700217e-31
C11orf73	6.71092246725422e-36	0.0170920645553361	0.328	0.2	1.09119599317554e-31
GOT2	6.74255950762356e-36	0.00801569555761561	0.32	0.193	1.09634017593959e-31
PSMD8	6.77866102884791e-36	0.106840271787908	0.694	0.501	1.10221028329067e-31
TSTA3	6.91069398493901e-36	0.13859434306637	0.73	0.546	1.12367884195108e-31
UBXN1	7.13295344278238e-36	0.0567600771162732	0.508	0.333	1.15981822979642e-31
H1FX	7.19842319792273e-36	0.0368302673895835	0.194	0.106	1.17046361198224e-31
MDK	7.31102534929819e-36	0.104731821627264	0.581	0.406	1.18877272179589e-31
SEC13	7.38533746289333e-36	0.0259059844205445	0.381	0.239	1.20085587146646e-31
MAPKAPK2	8.15205033002936e-36	0.0151861751035925	0.216	0.12	1.32552338366277e-31
GALT	8.30742268997859e-36	0.0324883110701555	0.436	0.28	1.35078692939052e-31
ACSM5	8.35517556229991e-36	0.0293048809525416	0.308	0.187	1.35855154642997e-31
HIST1H2BC	8.48291387749004e-36	-0.0283704315909382	0.382	0.239	1.37932179647988e-31
UBE2E1	8.56409815371474e-36	0.00900534143134762	0.231	0.13	1.39252235979402e-31
QDPR	8.62043722314792e-36	0.121833836855193	0.663	0.477	1.40168309248385e-31
PPAP2B	8.87846548564001e-36	0.0274068274727485	0.187	0.101	1.44363848796507e-31
C1QA	8.98462273179933e-36	-0.016812734506655	0.289	0.171	1.46089965619057e-31
DAO	9.11649202027338e-36	0.0105735032740868	0.215	0.119	1.48234160249645e-31
DCTD	9.21626249046551e-36	0.0191094067850076	0.263	0.153	1.49856428094969e-31
C1orf115	9.34289869539539e-36	0.00989562776073932	0.288	0.171	1.51915532787129e-31
ACTR2	9.35308245637438e-36	0.00641640745988714	0.424	0.268	1.52081120740647e-31
ATRX	9.65553006567775e-36	0.0232802209674809	0.228	0.129	1.5699891886792e-31
BAD	9.76362936158136e-36	0.0222479703625543	0.3	0.181	1.58756613419313e-31
TRAPPC3	9.9337182876672e-36	0.0315456487204335	0.404	0.256	1.61522259357469e-31
BAIAP2L1	9.93455448431399e-36	0.024306493515667	0.173	0.091	1.61535855914945e-31
HRCT1	9.98854144747075e-36	0.0268376021723207	0.263	0.154	1.62413683935874e-31
MAN1B1	1.00892877572463e-35	0.0242160256154673	0.163	0.084	1.64051818932825e-31
MAN1A2	1.03994388248539e-35	0.00579105859697843	0.328	0.198	1.69094875292124e-31
C16orf80	1.04320887296694e-35	0.0311891554627304	0.235	0.134	1.69625762744424e-31
RP11-680F8.1	1.04728729658106e-35	0.00985897531960983	0.25	0.144	1.7028891442408e-31
MTUS1	1.07442015454758e-35	0.0298715801170912	0.228	0.13	1.74700717129437e-31
DDOST	1.10771509392615e-35	0.0741115446142532	0.631	0.436	1.80114474272393e-31
MRPL32	1.16161373931633e-35	0.0255105064801814	0.393	0.247	1.88878394012836e-31
ZCCHC11	1.16327269363439e-35	0.0401008708535567	0.203	0.112	1.89148139984951e-31
YWHAB	1.17400582551618e-35	0.0830299358620692	0.656	0.457	1.9089334722893e-31
EMC6	1.17412252723151e-35	0.0109784368656913	0.322	0.195	1.90912322927844e-31
SULT1A1	1.18441202759863e-35	0.0684363896780448	0.576	0.394	1.92585395687537e-31
AK3	1.19990444055511e-35	0.074016748428372	0.626	0.43	1.95104462034261e-31
CD99	1.21271195182849e-35	0.0600831301349719	0.576	0.39	1.97186963367313e-31
DRG1	1.21716840668831e-35	0.0330228761799528	0.259	0.152	1.97911582927518e-31
MTIF2	1.22462649862073e-35	0.0201765718386385	0.168	0.088	1.9912426867573e-31
GGNBP2	1.23155981669247e-35	0.0459788136340085	0.495	0.324	2.00251626194195e-31
NDUFB9	1.29015013335255e-35	0.126029331849677	0.989	0.965	2.09778411683124e-31
ZBTB38	1.30241808267842e-35	0.0258625438259378	0.199	0.11	2.11773180243512e-31
CCAR1	1.30823919011452e-35	0.0216443590885729	0.274	0.162	2.12719692312621e-31
KLF2	1.32272014397246e-35	0.0725971530897725	0.118	0.055	2.15074295409922e-31
GNPAT	1.35037040369376e-35	0.0157047487503169	0.303	0.183	2.19570227640605e-31
IDH3G	1.40325678139921e-35	0.0158427541419039	0.245	0.141	2.28169552655511e-31
CXCL16	1.40656423897144e-35	0.0199345063275803	0.269	0.159	2.28707345256756e-31
SLC25A46	1.42421058902136e-35	0.0201756621230949	0.18	0.096	2.31576641774873e-31
SPRYD4	1.52584512963918e-35	0.0196151391769798	0.46	0.294	2.4810241807933e-31
NOC4L	1.55218891276321e-35	0.0308620323117199	0.133	0.064	2.52385917215298e-31
PHF20L1	1.59626635906524e-35	0.0321844668140804	0.497	0.323	2.59552909984007e-31
MRPS34	1.6424615907452e-35	0.0829338173298708	0.615	0.424	2.6706425465517e-31
SLC4A2	1.64417041337624e-35	0.0326367279359998	0.183	0.098	2.67342109214976e-31
B4GALT3	1.64678409899308e-35	0.0281850264533483	0.182	0.097	2.67767094496274e-31
EIF2AK1	1.70062767545095e-35	0.0188448591958658	0.268	0.157	2.76522060028324e-31
CRIP3	1.70953366458194e-35	0.0222005244961306	0.295	0.177	2.77970173861024e-31
GSS	1.74803409173034e-35	0.0318282384984192	0.146	0.073	2.84230343315353e-31
SIRT2	1.77804175921527e-35	0.0288853580254079	0.189	0.102	2.89109590048403e-31
ZNF277	1.79203241425584e-35	0.0158543207632411	0.177	0.094	2.91384470558e-31
RNF130	1.89848554684404e-35	0.0200111947761312	0.338	0.207	3.08693749916841e-31
APEX1	1.91788964143282e-35	0.0470150782478937	0.523	0.346	3.11848855696977e-31
SFXN1	1.95171284367351e-35	0.0246898107349037	0.23	0.131	3.17348508381313e-31
TAF12	2.17452904939527e-35	0.0184139419112558	0.302	0.182	3.53578423431672e-31
UBE2R2	2.1768410582392e-35	0.0149163891807115	0.286	0.171	3.53954356069694e-31
MED8	2.19349671182214e-35	0.0208098281631865	0.27	0.159	3.5666256534228e-31
C8A	2.20374844960684e-35	0.0120662251127743	0.304	0.183	3.58329497906073e-31
YBX3	2.23964420523966e-35	0.0376605408210476	0.308	0.189	3.64166147771968e-31
FOS	2.3740084105081e-35	0.231491613050273	0.689	0.529	3.86013767548616e-31
CCDC50	2.45348121239636e-35	0.0269156993362176	0.389	0.247	3.98936045135647e-31
AK4	2.49496106456343e-35	0.026690744316284	0.503	0.329	4.05680669098014e-31
PEX2	2.51280266549185e-35	0.0510118709286498	0.552	0.37	4.08581713408976e-31
CPN2	2.55884177211487e-35	-0.00119314672760756	0.314	0.191	4.16067672145877e-31
TCEA2	2.6208490299099e-35	0.021477967524724	0.263	0.155	4.2615005226335e-31
MRPS16	2.63306959254419e-35	0.084474469749638	0.639	0.442	4.28137115747686e-31
BTD	2.63490976976736e-35	0.0142336618950991	0.279	0.165	4.28436328564173e-31
EXOSC7	2.75399635810802e-35	0.0322908424357755	0.192	0.105	4.47799807828364e-31
GNPNAT1	2.88321259882665e-35	0.00632823748807759	0.359	0.222	4.68810368569213e-31
SAMM50	2.92059374501161e-35	0.0296617374147879	0.221	0.125	4.74888542938888e-31
MYC	3.13577263404608e-35	0.0788367321871832	0.419	0.277	5.09876630295892e-31
COBLL1	3.20720347111571e-35	0.0123388593840624	0.306	0.185	5.21491284403415e-31
DNAJA3	3.37491106940061e-35	0.0157923456632047	0.178	0.095	5.48760539884539e-31
RHOC	3.40620604498978e-35	0.0960946523116453	0.58	0.405	5.53849102915339e-31
HMBS	3.40620768850529e-35	0.0245676910209242	0.174	0.092	5.5384937015096e-31
KPNB1	3.64194266968035e-35	0.0425339708289472	0.453	0.297	5.92179878090025e-31
HSPA5	3.64349878496073e-35	0.225273766818841	0.924	0.826	5.92432902434614e-31
POLR2J	3.67011697787091e-35	0.03998364977817	0.496	0.324	5.9676102060181e-31
TM2D3	3.69377133429357e-35	0.0189453522062692	0.345	0.214	6.00607218956135e-31
CTSL	3.71411317885063e-35	0.0488395961234662	0.561	0.376	6.03914802881112e-31
INSR	3.75477207819352e-35	0.00174021313365558	0.307	0.187	6.10525939914266e-31
CLTB	3.75499646722737e-35	0.041333140550831	0.476	0.309	6.10562425571171e-31
CD68	4.0734843822639e-35	0.0236678683886271	0.114	0.052	6.6234856055611e-31
OGFR	4.11558399418775e-35	0.0198692628405581	0.18	0.096	6.69193957454928e-31
CPPED1	4.11590778376046e-35	0.0129125652424623	0.244	0.141	6.69246605639451e-31
ALG1	4.1434042823994e-35	0.00847296478028708	0.169	0.088	6.73717536318143e-31
CYR61	4.27072576654834e-35	0.0868011969332044	0.184	0.101	6.9442000964076e-31
TBL3	4.35633306680271e-35	0.0258894647329671	0.119	0.056	7.0833975666212e-31
MRPL16	4.45890681336786e-35	0.0195702691137359	0.36	0.223	7.25018247853614e-31
ZNF22	4.46353554822514e-35	0.0301717694654031	0.205	0.115	7.25770880141407e-31
DAXX	4.60246001871038e-35	0.0510905400605937	0.326	0.203	7.48359999042307e-31
SPAG7	4.63692241614656e-35	0.00961784357999429	0.355	0.22	7.53963584865431e-31
PGK1	4.71486440677931e-35	0.107669884241291	0.673	0.48	7.66636952542316e-31
WDYHV1	4.79663440812182e-35	0.022609811713199	0.26	0.153	7.79932754760608e-31
RGS14	4.90206143761484e-35	0.0194057951045361	0.296	0.178	7.97075189756174e-31
ZG16	5.06603316363723e-35	0.0357008207451285	0.281	0.169	8.23736992407414e-31
RAB21	5.0837412913685e-35	0.018299730636159	0.208	0.116	8.26616333976517e-31
CHD2	5.22872485734673e-35	0.0201904600399039	0.226	0.129	8.50190661804578e-31
XRCC6	5.72051477312873e-35	0.0483807380371298	0.521	0.347	9.30155702110731e-31
ZNF770	5.86589142637731e-35	0.0154469707164781	0.236	0.136	9.5379394592895e-31
KPNA2	5.97058651856581e-35	0.058233159194384	0.357	0.224	9.70817367918801e-31
RBM47	6.06145463035951e-35	0.029234371786987	0.269	0.161	9.85592522896457e-31
NSMCE2	6.07028769467067e-35	0.0457303932935386	0.529	0.35	9.87028779153452e-31
SOX9	6.15441711600448e-35	0.0519057788593407	0.167	0.089	1.00070822306233e-30
KLHL24	6.20204033813051e-35	0.0228980282007512	0.247	0.143	1.00845175898002e-30
MTFR1L	6.31128776583721e-35	0.0196251430020668	0.162	0.084	1.02621539072513e-30
TRIM27	6.45123157552381e-35	0.0427870352661921	0.52	0.347	1.04897025418017e-30
MTHFD1	6.60999621782457e-35	0.00590515292741628	0.215	0.12	1.07478538501828e-30
EFHD2	6.83699560849324e-35	0.0231861916768909	0.173	0.092	1.111695485941e-30
ZNF280D	6.84934809034309e-35	0.00597073290319949	0.222	0.125	1.11370399948979e-30
PSMB9	7.05696956885812e-35	0.033026392293145	0.329	0.204	1.14746325189633e-30
RP11-792A8.4	7.07831437516516e-35	0.0246535060733226	0.242	0.14	1.15093391740186e-30
ALDH3A2	7.24779664311311e-35	0.0315134708540005	0.413	0.264	1.17849173417019e-30
PVRL2	7.27144611253717e-35	0.00656203534035349	0.358	0.221	1.18233713789854e-30
EIF3I	7.31128757841893e-35	0.103168327853191	0.665	0.475	1.18881536025092e-30
EPRS	7.37685526974159e-35	0.0167727617576738	0.458	0.296	1.19947666685998e-30
PEX16	7.40026263281123e-35	0.00128147367837683	0.276	0.163	1.20328270409511e-30
RAP1B	7.47797505909864e-35	0.0125394659404057	0.362	0.224	1.21591874460944e-30
HOMER2	7.66908163348567e-35	0.0353506445293127	0.161	0.084	1.24699267360477e-30
SMC6	7.74550620751208e-35	0.018720399212619	0.153	0.078	1.25941930934147e-30
EDEM2	7.8785056163349e-35	0.0174652492896927	0.153	0.078	1.28104501321606e-30
HNRNPA0	7.97619983697413e-35	0.0493748498739363	0.463	0.302	1.29693009349199e-30
TXNL1	8.00937314711823e-35	0.074849742560432	0.57	0.391	1.30232407372142e-30
NOP16	8.0440351661097e-35	0.0279205911069733	0.326	0.2	1.30796011800944e-30
TMEM80	8.29487230967527e-35	0.0239632583518146	0.148	0.075	1.3487462375532e-30
CTNNA1	8.63281599613851e-35	0.0139891836125773	0.421	0.27	1.40369588097212e-30
RNPEPL1	8.69449116099402e-35	0.0153650928166976	0.103	0.045	1.41372426277763e-30
GLTSCR2	8.96023054329897e-35	0.053273840623045	0.546	0.365	1.45693348634041e-30
IARS	8.99221135693451e-35	0.0109978743544095	0.253	0.147	1.46213356663755e-30
CDC37L1	9.14715295843669e-35	0.0160651584872902	0.278	0.166	1.48732707104181e-30
PPP1R2	9.57941504076655e-35	0.0229836132868833	0.186	0.101	1.55761288562864e-30
IMPAD1	9.71171496616619e-35	0.0263917535739532	0.472	0.306	1.57912485349862e-30
PYCR1	1.01168180336295e-34	0.012097170478888	0.213	0.119	1.64499461226816e-30
MAP3K11	1.0284917923001e-34	0.0242725251155256	0.158	0.082	1.67232765427996e-30
KLHDC3	1.05228218386772e-34	0.0485220814663955	0.499	0.329	1.71101083096891e-30
SCFD1	1.06258207576957e-34	0.00772047469428278	0.238	0.136	1.72775845520133e-30
PCYT2	1.07461570234681e-34	0.0386183735619589	0.541	0.359	1.74732513201592e-30
ZDHHC3	1.08321699402392e-34	0.0268951804352231	0.168	0.088	1.76131083228289e-30
CHMP3	1.08662613711643e-34	0.0189353315725146	0.248	0.144	1.76685409895132e-30
GANAB	1.09297540045682e-34	-0.0142917503626305	0.307	0.186	1.77717800114279e-30
SCARB2	1.10459199768047e-34	0.0156461486853618	0.4	0.254	1.79606658822845e-30
POP7	1.15380722250093e-34	0.0115616554939345	0.373	0.233	1.87609054378652e-30
POP5	1.19978553721705e-34	0.0351109420763319	0.425	0.273	1.95085128351493e-30
YIPF4	1.2012428457316e-34	0.0131435425930115	0.339	0.209	1.95322086715958e-30
VPS29	1.23577061430117e-34	0.0624329365462476	0.547	0.367	2.00936301885371e-30
PEX6	1.24966383199226e-34	0.00323355706771056	0.289	0.173	2.03195339081941e-30
PEX19	1.25968953551334e-34	0.0203922400126918	0.379	0.238	2.04825518474469e-30
PNO1	1.28426034341678e-34	0.0320651690975815	0.195	0.108	2.08820731839568e-30
LDHA	1.29425889980632e-34	0.175868883475767	0.868	0.739	2.10446497108508e-30
HNRNPU	1.33017272266439e-34	0.0670290839806713	0.604	0.415	2.16286084705231e-30
GPN1	1.3352367338911e-34	0.0319121926329855	0.132	0.064	2.17109492930693e-30
ASMTL	1.33556372688428e-34	0.0218223696777934	0.143	0.072	2.17162661991384e-30
PTRH1	1.38219820522286e-34	0.00773911932558657	0.198	0.108	2.24745428169238e-30
ATP2A2	1.48134072278632e-34	0.0124022138102078	0.482	0.317	2.40866001525056e-30
MICU2	1.54072787982667e-34	0.0349991412850501	0.163	0.086	2.50522353259817e-30
AFF4	1.5545995573641e-34	0.0094688491512408	0.303	0.184	2.52777888027403e-30
RALY	1.58573312527662e-34	0.0195830193130912	0.251	0.147	2.57840206169979e-30
RBM3	1.58790654788514e-34	0.0485120599292583	0.52	0.343	2.58193604686124e-30
STK16	1.63309774326273e-34	0.0210930850343259	0.215	0.121	2.6554169305452e-30
FAHD1	1.64785581325709e-34	0.0342926553635507	0.362	0.228	2.67941355235604e-30
REEP3	1.66495498998746e-34	0.0347931545449654	0.33	0.205	2.70721681371961e-30
ZNF76	1.67557990173919e-34	0.0171706986207978	0.179	0.096	2.72449292022792e-30
PRODH2	1.69126056433708e-34	0.0197863233985847	0.222	0.126	2.7499896776121e-30
ITIH4	1.71420048442303e-34	-0.00628036114332997	0.226	0.128	2.78728998767185e-30
UBE2I	1.7555311134761e-34	0.0319167774794401	0.357	0.225	2.85449359051214e-30
MAFG	1.76886271815703e-34	0.0285242304782152	0.163	0.086	2.87617077972334e-30
UBE2D2	1.80846292859113e-34	0.0483188365019614	0.527	0.349	2.94056072188917e-30
ANXA4	1.85120928631412e-34	0.0585987464467881	0.565	0.383	3.01006629954676e-30
TAP1	1.85121234274518e-34	0.0151879339847134	0.26	0.154	3.01007126930367e-30
PACSIN3	1.93090833119373e-34	0.0229080284841098	0.166	0.087	3.139656946521e-30
PSMD9	1.97149797471506e-34	0.0164479073409741	0.197	0.108	3.20565570688669e-30
IKBKG	1.9761768877333e-34	0.0112314955878255	0.213	0.119	3.21326361945435e-30
AHSA1	2.05484868695444e-34	0.0300406658688981	0.412	0.264	3.34118396498792e-30
TMEM99	2.14754452479872e-34	0.033601788363967	0.157	0.082	3.49190739732271e-30
HELZ	2.15859281880285e-34	0.0257469932618866	0.21	0.119	3.50987192337344e-30
ZDHHC9	2.16064335770038e-34	0.0197283250790837	0.19	0.104	3.51320609962082e-30
PLEKHB2	2.1798135818849e-34	0.0343665218796431	0.213	0.121	3.54437688414484e-30
PPP1R3G	2.19115098004168e-34	0.0456911162302385	0.176	0.095	3.56281149354778e-30
MPZL1	2.21878608727324e-34	0.0211977836763085	0.213	0.12	3.60774617790628e-30
MXD4	2.27323099276958e-34	0.0267761945739809	0.182	0.099	3.69627359424334e-30
EIF3D	2.28472841190491e-34	0.0388768658080172	0.507	0.334	3.71496839775739e-30
FAM104A	2.28921987166787e-34	0.0188307547478184	0.195	0.108	3.72227151133195e-30
EIF4EBP2	2.29651245310712e-34	0.0105338239669339	0.362	0.227	3.73412924875218e-30
ARL8A	2.30620400278531e-34	0.0260709707791668	0.249	0.146	3.74988770852891e-30
HNF4A	2.35163804270979e-34	-9.40694494866445e-05	0.3	0.181	3.82376345744611e-30
HPR	2.41928234029439e-34	0.190558607350097	0.894	0.802	3.93375308531868e-30
FAM120A	2.45253409944627e-34	0.0182777260640843	0.417	0.269	3.98782044569963e-30
ERGIC3	2.47487336593044e-34	0.0617120548838453	0.603	0.413	4.0241440930029e-30
PSMC3	2.4774564383141e-34	0.0740530986862036	0.607	0.417	4.02834416869873e-30
AGPAT1	2.53628412265051e-34	0.0101649554159652	0.368	0.231	4.12399798342974e-30
ADK	2.57596810402595e-34	0.0245816401019562	0.402	0.256	4.1885241371462e-30
FOXA2	2.59579380149413e-34	0.0135914082887516	0.234	0.135	4.22076072122945e-30
RUFY1	2.60763065536365e-34	0.0174826104218796	0.196	0.108	4.24000744562129e-30
STX5	2.66766793103227e-34	0.0185772395641911	0.243	0.141	4.33762805585846e-30
HABP2	2.6803395595832e-34	0.0319777090247697	0.238	0.139	4.35823212388228e-30
LAMTOR1	2.73180756391768e-34	0.0789937556072892	0.64	0.442	4.44191909893014e-30
CDK4	2.93452658941328e-34	0.0353125103615377	0.294	0.179	4.77154023438599e-30
NR1H3	2.95742511420716e-34	0.0132088549082729	0.166	0.087	4.80877323570084e-30
GALM	2.95843026395003e-34	0.0215643621248305	0.254	0.149	4.81040760918274e-30
COX11	2.98984885375256e-34	0.0187468817546756	0.301	0.182	4.86149423620167e-30
HADHB	3.01010399942252e-34	0.0495671427298867	0.548	0.369	4.89442910306102e-30
SLC27A2	3.06927241391709e-34	0.113603340359989	0.659	0.483	4.99063694502919e-30
METTL7B	3.07997706594715e-34	0.0287422926264075	0.256	0.151	5.00804270923006e-30
CFLAR	3.3056429333414e-34	0.0188110960911883	0.251	0.148	5.37497540961311e-30
TSG101	3.32912739864684e-34	0.00584399534893409	0.355	0.22	5.41316115019976e-30
STRAP	3.39494791340155e-34	0.0485079399584909	0.489	0.322	5.52018530719092e-30
FAM210A	3.51357535213994e-34	0.0294319700072236	0.13	0.063	5.71307352257954e-30
PRMT1	3.52019691861577e-34	0.0279650350032389	0.202	0.113	5.72384018966924e-30
UBXN6	3.54825321901717e-34	0.0119039054484692	0.187	0.102	5.76945973412191e-30
KMT2E	3.55004309229536e-34	0.000274996315554277	0.308	0.186	5.77237006807226e-30
LRP10	3.56968151140965e-34	-0.00962206031491747	0.293	0.176	5.80430213755209e-30
KIAA1671	3.62142643839286e-34	0.0317988246623715	0.118	0.055	5.88843938882678e-30
SERPINA10	3.62945745663023e-34	0.0453227924868331	0.506	0.338	5.90149782448075e-30
BECN1	3.70678162321752e-34	0.0165542441995609	0.226	0.13	6.02722691935168e-30
MRPS6	3.76317977518029e-34	0.0195761082700394	0.379	0.239	6.11893031444316e-30
RP11-220I1.1	3.86396951945042e-34	0.00766783234587964	0.242	0.14	6.28281443862638e-30
SCAND1	3.86433212189415e-34	0.076222611998736	0.62	0.431	6.28340403019988e-30
TOP1MT	3.90925426221331e-34	0.0138554385818139	0.247	0.144	6.35644743035883e-30
MXI1	3.91110537487257e-34	0.0128341092331888	0.176	0.094	6.35945733954279e-30
NUDT2	3.98546347208834e-34	0.0261563750210683	0.252	0.148	6.48036360561565e-30
APOO	4.00659462912888e-34	0.025901407489487	0.138	0.068	6.51472286696356e-30
BAG4	4.19335610653825e-34	0.012375970521633	0.388	0.245	6.81839702923119e-30
TMEM223	4.30759049938235e-34	0.0177128873671382	0.329	0.203	7.0041421519957e-30
RITA1	4.43664670317083e-34	0.0206413747896552	0.254	0.15	7.21398753935578e-30
BFAR	4.45168006723741e-34	0.0173278824188787	0.191	0.105	7.23843178932803e-30
PELO	4.57597750335156e-34	0.027146888596181	0.216	0.123	7.44053942044964e-30
A2M	4.60300130583476e-34	0.0368340015854788	0.368	0.236	7.48448012328732e-30
DPH2	4.68697987076655e-34	0.0381863858698603	0.094	0.041	7.6210292698664e-30
CDK5RAP3	4.76009733117448e-34	0.0012956507897508	0.389	0.246	7.7399182604897e-30
ATPAF1	4.77486280757217e-34	0.0151924645659676	0.268	0.159	7.76392692511235e-30
CFDP1	4.84788054466631e-34	0.0253922108039332	0.492	0.322	7.88265376562742e-30
DCTN3	4.86074804119563e-34	0.0327161966996763	0.453	0.294	7.90357631498409e-30
SLC25A26	4.88828596518061e-34	0.0145410525748597	0.28	0.167	7.94835297938367e-30
LTBR	4.98131654378043e-34	0.0164865321472039	0.315	0.193	8.09962070018698e-30
SUMF1	5.03408143824556e-34	0.0180352650198769	0.212	0.119	8.18541641858728e-30
NIFK	5.11079058519335e-34	0.0232117582691558	0.329	0.203	8.31014549152439e-30
PPARGC1A	5.12663301595193e-34	0.0118693105581026	0.21	0.118	8.33590528393783e-30
CD81	5.22098963773088e-34	0.00166372816032367	0.41	0.261	8.48932915095042e-30
TSEN34	5.24325760341927e-34	0.0196266005197536	0.251	0.147	8.52553686315973e-30
PURA	5.31889510506228e-34	0.0196065093301248	0.224	0.128	8.64852344083126e-30
ACOX1	5.39336021477433e-34	0.0131445020719061	0.499	0.326	8.76960370922307e-30
PLEKHF1	5.42903487695558e-34	0.0274311006201144	0.138	0.068	8.82761070992977e-30
C6orf136	5.46027331365563e-34	0.0169440177068103	0.378	0.238	8.87840440800406e-30
TCF25	5.462262427479e-34	0.0336849252931254	0.534	0.351	8.88163870708085e-30
TMEM245	5.55713067979374e-34	0.0234330698549248	0.185	0.101	9.03589448534462e-30
MAPK14	5.57851289872208e-34	0.0141774611328146	0.4	0.255	9.07066197332211e-30
AAMP	5.6408268997259e-34	0.00771322368154392	0.307	0.186	9.17198453895431e-30
SDC4	5.6952878025121e-34	0.0176814346247839	0.378	0.241	9.26053796688468e-30
TSFM	5.7317280127714e-34	0.0276389070446152	0.272	0.163	9.31978974876629e-30
CPD	5.79956989351363e-34	0.0174095806464293	0.354	0.222	9.43010064685316e-30
HDHD3	5.81134641764889e-34	0.0340153958152267	0.488	0.32	9.4492492750971e-30
RFT1	6.10582254883922e-34	0.0329233662037226	0.128	0.062	9.92806746441256e-30
PQBP1	6.16680868761081e-34	0.00014272827327505	0.311	0.189	1.00272309260552e-29
ZBED5-AS1	6.26305223026174e-34	0.0259148952720205	0.173	0.092	1.01837229264056e-29
PRKAR2A	6.39584168722998e-34	0.0192475508276005	0.245	0.144	1.0399638583436e-29
GOSR1	6.44423575695022e-34	0.0190587388278473	0.256	0.151	1.04783273408011e-29
MRPS5	6.51025644983346e-34	0.0210986443425022	0.447	0.29	1.05856769874292e-29
MLEC	6.51154888944113e-34	0.0417770222183019	0.553	0.371	1.05877784942313e-29
CD2BP2	6.62679015370139e-34	0.0206459054454681	0.203	0.114	1.07751607899185e-29
CLN5	6.71051710003674e-34	0.0230923235153696	0.24	0.139	1.09113008046597e-29
RSU1	6.81059009164643e-34	0.0222727325047158	0.293	0.177	1.10740194890171e-29
THRAP3	6.836273528127e-34	0.0214974455115554	0.399	0.254	1.11157807567345e-29
GEMIN6	6.91272366692577e-34	0.0205321677525356	0.19	0.104	1.12400886824213e-29
SAP30BP	6.97640795256542e-34	0.0112586798019222	0.265	0.157	1.13436393308714e-29
YME1L1	7.04078919755948e-34	0.018642450811358	0.245	0.144	1.14483232352317e-29
LRRC14	7.44058481850686e-34	0.01923003049057	0.165	0.087	1.20983909148921e-29
PGLYRP2	7.53437791127074e-34	0.0229103785939313	0.319	0.198	1.22508984837262e-29
AHCYL1	7.65484712802186e-34	0.0233347748424513	0.303	0.186	1.24467814301635e-29
HYI	7.67658170902476e-34	0.00206367718817874	0.302	0.183	1.24821218588743e-29
BZW2	7.83111039692189e-34	0.0229251619869497	0.176	0.095	1.2733385505395e-29
ING4	7.95003127083397e-34	0.0269252325103889	0.139	0.07	1.2926750846376e-29
NME1	7.97154568878525e-34	0.140110929310053	0.822	0.651	1.29617332899648e-29
CRELD1	8.23782167255482e-34	0.00699176048732575	0.262	0.154	1.33946980395741e-29
RP6-109B7.3	8.31804712700175e-34	0.00461147304507664	0.24	0.139	1.35251446285048e-29
C16orf13	8.47350604527823e-34	0.0291693814070892	0.527	0.349	1.37779208296224e-29
TPI1	8.86207742531987e-34	0.152813245421039	0.899	0.763	1.44097378935701e-29
PCGF5	9.22980403689446e-34	0.0249332983109348	0.373	0.237	1.50076613639904e-29
NDUFS3	9.28284037777592e-34	0.0388799129122136	0.558	0.371	1.50938984542636e-29
MXD1	9.38732745911269e-34	0.0328486784549268	0.146	0.075	1.52637944485172e-29
NCLN	9.3971984489226e-34	0.0122486627328475	0.193	0.107	1.52798446779481e-29
GPR88	9.49722655317831e-34	0.0159681915620414	0.176	0.095	1.54424903754679e-29
STOML1	9.51293295921647e-34	0.0217851464102523	0.1	0.044	1.5468028991686e-29
MAP1LC3A	9.51861769639947e-34	0.0335288094021801	0.176	0.095	1.54772723743455e-29
CYP4F12	9.97578028397697e-34	0.0078514409968736	0.133	0.065	1.62206187417465e-29
LYRM5	1.00668072230589e-33	0.0272849445239389	0.402	0.257	1.63686285446938e-29
PRMT5	1.02052302879722e-33	0.0319918910837796	0.128	0.062	1.65937044482427e-29
UBE2H	1.03501511761616e-33	0.0253909602343827	0.236	0.138	1.68293458124388e-29
HDDC3	1.04112930683784e-33	0.0123627439188037	0.373	0.235	1.69287625291833e-29
KLHDC2	1.04236642765735e-33	0.0175869880674808	0.394	0.25	1.69488781137085e-29
ORMDL3	1.05406280481322e-33	0.0183438517138773	0.393	0.253	1.7139061206263e-29
DDX54	1.06914763508472e-33	0.0111312066978229	0.193	0.107	1.73843405464775e-29
SAFB2	1.10046323257334e-33	0.00842400939289675	0.174	0.093	1.78935321616425e-29
EMD	1.10651983576045e-33	0.0189483395762514	0.174	0.094	1.79920125294649e-29
C11orf83	1.13181791218198e-33	0.00475797034999065	0.358	0.222	1.84033592520789e-29
UNC93B1	1.15809063622337e-33	0.0208021048535199	0.118	0.056	1.88305537449919e-29
SLC25A33	1.19694931962728e-33	0.0416662279936261	0.456	0.299	1.94623959371396e-29
TAF15	1.20334247146391e-33	0.013471202543824	0.289	0.175	1.95663485860031e-29
FXR1	1.25180730678678e-33	0.01806869964895	0.39	0.249	2.0354386808353e-29
DHTKD1	1.25691223577849e-33	0.0087805648696806	0.369	0.233	2.04373929537583e-29
RIC8A	1.29095978515848e-33	0.0260734267956272	0.144	0.073	2.09910061066768e-29
SF3B2	1.30887779543388e-33	0.0140673094305277	0.4	0.255	2.12823529537549e-29
HIST1H2BK	1.32210030939184e-33	0.145394440352695	0.936	0.877	2.14973510307114e-29
LARP1	1.34995048228186e-33	-0.00786799446895203	0.378	0.239	2.1950194841903e-29
CEBPG	1.36083437701202e-33	0.0226895724270988	0.46	0.299	2.21271669702154e-29
PPP6C	1.5002847213409e-33	0.0136509979819521	0.263	0.156	2.43946295690031e-29
PIGF	1.56536594246486e-33	0.0177283292904378	0.233	0.135	2.54528502244786e-29
BST2	1.65710585690723e-33	0.0839057203368346	0.604	0.425	2.69445412333115e-29
KLHL21	1.69696734286044e-33	0.041511062781154	0.147	0.076	2.75926889949107e-29
TAF7	1.75563118083311e-33	0.0431707778861683	0.544	0.364	2.85465630003463e-29
MAZ	1.77636562560688e-33	0.0106638725287581	0.206	0.117	2.88837050723679e-29
ATP6V1A	1.78501439837102e-33	0.0253085082589442	0.249	0.147	2.90243341175127e-29
PSMB5	1.80991352591873e-33	0.106767118033618	0.722	0.527	2.94291939314386e-29
USE1	1.82082473634199e-33	0.0110981036588314	0.309	0.19	2.96066102129208e-29
CYB561A3	1.82931260296584e-33	0.0134721989314451	0.141	0.071	2.97446229242246e-29
MUT	1.85124793702066e-33	0.00230327612335524	0.435	0.278	3.01012914559559e-29
RHOT2	1.92263542001987e-33	0.0172828451977796	0.138	0.069	3.1262051929523e-29
CCNH	2.0830573711535e-33	0.0218031528982844	0.213	0.121	3.38705128549559e-29
ARFGAP2	2.11197627795827e-33	0.0126128928485388	0.191	0.105	3.43407342796015e-29
ADRM1	2.11667119036655e-33	0.0637706465696507	0.606	0.418	3.44170735553602e-29
PHB2	2.1829003631676e-33	0.0517766535534055	0.548	0.37	3.54939599051051e-29
DCUN1D1	2.19899728780351e-33	0.0182840202954562	0.176	0.095	3.5755695899685e-29
UBAP2L	2.19996527270649e-33	0.0145005432521484	0.158	0.083	3.57714353342076e-29
KLF9	2.27699843976365e-33	0.0010427057258624	0.309	0.189	3.7023994630557e-29
MRPL35	2.35504566889709e-33	0.0202034490590375	0.245	0.144	3.82930425762667e-29
SNW1	2.35763956841532e-33	0.0167310527116916	0.313	0.193	3.83352193824331e-29
USP14	2.39388457831669e-33	-0.00531111417889452	0.28	0.168	3.89245632434293e-29
CSNK1D	2.48760107269285e-33	0.00777578384276284	0.24	0.139	4.04483934419857e-29
ATF6	2.61481150971465e-33	0.0280797842217951	0.388	0.248	4.25168351479603e-29
MMADHC	2.65140968316241e-33	0.0406445097913047	0.495	0.325	4.31119214482208e-29
CS	2.70334477736043e-33	0.0395367286164349	0.206	0.117	4.39563860798806e-29
SRPRB	2.70390692474727e-33	0.0560799277147926	0.548	0.373	4.39655265963906e-29
PLS3	2.72360436438395e-33	0.0208236328821886	0.477	0.314	4.4285806964883e-29
ACADS	2.75489748692198e-33	0.0135838102543476	0.207	0.117	4.47946331373513e-29
SPOP	2.78367207215696e-33	0.0162360842914026	0.224	0.129	4.52625078932722e-29
SURF2	2.85261552597724e-33	0.0222304193198076	0.221	0.127	4.63835284523899e-29
IARS2	2.86641758931645e-33	0.0321344995403401	0.499	0.33	4.66079500022855e-29
ORAI1	2.91411774594273e-33	0.0172788313586235	0.134	0.067	4.73835545490288e-29
HSPA4	2.9451738548823e-33	0.0131574564666246	0.328	0.203	4.78885268803862e-29
ARPC1A	2.99504225313478e-33	0.0488387689081903	0.564	0.38	4.86993870359715e-29
SHC1	3.0493964289107e-33	0.0210675650748261	0.19	0.105	4.95831859340881e-29
SNUPN	3.06388412483151e-33	0.024219399693824	0.205	0.116	4.98187558697604e-29
NAA15	3.11289091250242e-33	0.00978333266366696	0.171	0.091	5.06156062372893e-29
ETFDH	3.13705976118984e-33	0.00239520180091851	0.201	0.112	5.10085917169469e-29
ZNF655	3.20801949165453e-33	0.0231971317106378	0.2	0.112	5.21623969343026e-29
C1orf86	3.25133144364151e-33	0.00508813359064003	0.274	0.164	5.28666492736109e-29
ICT1	3.31367433663658e-33	0.0267180396723882	0.391	0.249	5.38803447137108e-29
MTFR1	3.45793215293717e-33	0.00491574338566458	0.415	0.265	5.62259768067584e-29
FERMT2	3.51354049749945e-33	0.0209407654105062	0.224	0.129	5.71301684893411e-29
TRIP11	3.60844839376404e-33	0.0219293165486019	0.168	0.09	5.86733708826033e-29
DCAF13	3.61871560653008e-33	0.0360288375901533	0.499	0.332	5.88403157621791e-29
PXDC1	3.65982678875446e-33	0.0199345568709903	0.288	0.175	5.95087835851475e-29
UBL4A	3.77119598894588e-33	0.0169548236652897	0.162	0.086	6.13196467802601e-29
UTP11L	3.79162356718498e-33	0.0235033712201291	0.225	0.13	6.16517992024278e-29
HCCS	3.80379099336189e-33	0.0368129117832439	0.171	0.093	6.18496415520643e-29
NSUN5	3.82522528971107e-33	0.0214346970582412	0.154	0.08	6.2198163210702e-29
MORN2	3.93455215042704e-33	0.0228713925928349	0.175	0.094	6.39758179659437e-29
MAOA	4.01730201939977e-33	0.037939371563929	0.468	0.309	6.53213308354402e-29
MED29	4.03268648774983e-33	0.0154984272165263	0.177	0.096	6.55714822908123e-29
ORAI3	4.12029717395279e-33	0.0224973687417722	0.24	0.141	6.69960320484724e-29
TP53BP2	4.18611892630031e-33	0.0130493724923824	0.213	0.121	6.80662937416431e-29
DHX15	4.23323404908672e-33	0.0136347434196685	0.233	0.136	6.883238563815e-29
SUPT6H	4.28168884507331e-33	0.00784150255534069	0.162	0.086	6.96202606208921e-29
SMOC1	4.32868181777531e-33	0.0171990382140033	0.13	0.064	7.03843663570266e-29
FAM3A	4.36311134696377e-33	0.0180074508310267	0.145	0.074	7.09441905016308e-29
COMMD9	4.52862342989603e-33	0.0154289775780815	0.262	0.155	7.36354169701094e-29
PRKDC	4.58966648016481e-33	0.0115989041019036	0.512	0.339	7.46279769674798e-29
ARID4B	4.70404408846677e-33	0.0235877009490686	0.354	0.224	7.64877568784697e-29
CCDC53	4.84950956864923e-33	0.0131271971040748	0.193	0.107	7.88530255862364e-29
NOL11	4.8852255327261e-33	0.0127166097642307	0.205	0.115	7.94337671621263e-29
LRRC47	5.14240038709849e-33	0.0224051214910819	0.179	0.098	8.36154302942214e-29
NFE2L2	5.39649266339032e-33	0.0265657481329011	0.333	0.208	8.77469707067266e-29
TWF2	5.51069531752909e-33	0.0276357748413602	0.143	0.073	8.9603905863023e-29
ARFRP1	5.57195657818687e-33	0.0319088274126438	0.157	0.083	9.06000139613186e-29
MLF2	5.59846085681865e-33	0.0451502080137661	0.559	0.377	9.10309735318713e-29
DFFA	5.67231670382228e-33	0.0245724560257071	0.161	0.085	9.22318696041502e-29
C11orf54	5.72135825804541e-33	0.0156068760326113	0.442	0.286	9.30292852758184e-29
SUCO	5.8716237595133e-33	0.0105179917187616	0.186	0.102	9.54726023296862e-29
GDI2	6.16641155294571e-33	0.0664162473011676	0.592	0.408	1.00265851850897e-28
GLDC	6.25956728591134e-33	0.00529813691568626	0.094	0.04	1.01780564068918e-28
PABPC4	6.32966292069685e-33	0.0124197055407931	0.288	0.176	1.02920319090531e-28
SLC39A7	6.47609956455777e-33	0.0226170080584083	0.52	0.345	1.05301378919709e-28
DDIT3	6.54301268249177e-33	0.047277591571207	0.463	0.309	1.06389386217316e-28
UCHL5	6.71693222472308e-33	0.00567807874486853	0.32	0.196	1.09217317973997e-28
SAFB	6.83406777076472e-33	0.0208155369725475	0.094	0.041	1.11121941952634e-28
COMMD4	6.89720238496437e-33	0.0204544727484371	0.48	0.314	1.12148510779521e-28
ELP5	6.99019185755482e-33	0.00845441970830824	0.301	0.184	1.13660519603841e-28
ACSS3	7.08288601324353e-33	-0.00713237147298673	0.388	0.245	1.1516772657534e-28
SPON2	7.14240766328031e-33	0.0537296462445993	0.212	0.123	1.16135548604938e-28
TMEM189	7.46023067602104e-33	0.0278888702080611	0.123	0.06	1.21303350792102e-28
VPS26B	7.63615761756128e-33	0.0294136353572668	0.133	0.066	1.24163922861546e-28
SLC25A1	7.69006811318415e-33	0.0275368529694693	0.491	0.325	1.25040507520374e-28
SORL1	7.71218017307206e-33	-0.00440146035896261	0.321	0.199	1.25400049614152e-28
SHARPIN	7.97116450844801e-33	0.0927503004719037	0.67	0.487	1.29611134907365e-28
MCTS1	7.98837072805856e-33	0.0348970015540582	0.508	0.337	1.29890908038232e-28
OS9	8.02054126716792e-33	0.059249085127961	0.647	0.452	1.3041400100415e-28
SLC25A23	8.0482652882002e-33	0.0256361642462176	0.163	0.087	1.30864793586135e-28
C6orf106	8.2808982564142e-33	0.0109839313850964	0.339	0.212	1.34647405649295e-28
INSIG2	8.2846235781248e-33	0.0177239136383258	0.245	0.144	1.34707979380309e-28
SEPT7	8.52760625685598e-33	0.0194710842947913	0.327	0.204	1.38658877736478e-28
KIAA2013	8.62193292428054e-33	0.0126275782018666	0.171	0.092	1.40192629348802e-28
THUMPD3	8.88870567891415e-33	0.0112574335636131	0.188	0.104	1.44530354339144e-28
TOX4	8.95680457963122e-33	0.00985125993256059	0.306	0.189	1.45637642464804e-28
H2AFJ	8.99991863937828e-33	0.0255230667286475	0.398	0.256	1.46338677076291e-28
STOML2	9.09738081230431e-33	0.0724262807714091	0.604	0.415	1.47923412008068e-28
MRPL19	9.15710674467722e-33	0.0201774592149825	0.358	0.226	1.48894555668452e-28
TMEM141	9.1864434326109e-33	0.0658652159309238	0.623	0.433	1.49371570214253e-28
BDP1	9.1876317064018e-33	0.00615735075785456	0.234	0.136	1.49390891546093e-28
IAH1	9.37806190298654e-33	0.0130157948552047	0.286	0.174	1.52487286542561e-28
SNX27	9.38847715853433e-33	0.0197927016538209	0.191	0.106	1.52656638597768e-28
KIAA0196	9.46187184085292e-33	0.000186239083886541	0.254	0.151	1.53850036132268e-28
MRPL34	9.52553979480246e-33	0.102262383025322	0.683	0.496	1.54885277063488e-28
RNF14	9.58767050437487e-33	0.0120656944858942	0.194	0.108	1.55895522401135e-28
ABCF3	9.65195089729535e-33	0.0219382197054424	0.121	0.058	1.56940721590022e-28
GFM1	9.68551645369783e-33	0.000126690470741153	0.216	0.123	1.57486497537127e-28
MFSD3	9.70792809530218e-33	0.123880520052221	0.7	0.525	1.57850910829614e-28
ENPP7	9.99746079664998e-33	0.0211194758231993	0.11	0.051	1.62558712553529e-28
MVP	1.00125555026849e-32	0.033110409300158	0.169	0.092	1.62804152473657e-28
FDPS	1.00609523566981e-32	0.204708293102104	0.811	0.651	1.6359108531991e-28
GADD45B	1.0399864172814e-32	0.125131812945219	0.64	0.466	1.69101791449955e-28
SMIM4	1.06304721142053e-32	0.0366633071075676	0.575	0.386	1.72851476576979e-28
UCHL3	1.09290489061782e-32	0.0255758871780761	0.322	0.199	1.77706335214458e-28
MRPL10	1.13479592616308e-32	0.00921335956590968	0.264	0.157	1.84517817594116e-28
ELL2	1.13767720430982e-32	0.0021407514744568	0.372	0.236	1.84986313420776e-28
ALDH1B1	1.14491131411035e-32	0.0205798994289746	0.264	0.159	1.86162579674342e-28
LYN	1.14591756115424e-32	0.00826713486485342	0.156	0.081	1.86326195443679e-28
MIF4GD	1.15574194767845e-32	0.0256497529432254	0.235	0.138	1.87923640692516e-28
GSTZ1	1.15725007622496e-32	0.0127693911586627	0.188	0.104	1.88168862394179e-28
MLYCD	1.19802464665807e-32	0.022693217304667	0.134	0.067	1.94798807546602e-28
C2orf47	1.21642412155954e-32	0.0177322080755951	0.228	0.133	1.97790562165582e-28
GLTPD2	1.21718962810512e-32	0.0131054482507433	0.306	0.188	1.97915033529892e-28
ATF6B	1.22883394298029e-32	-0.00962274422587195	0.402	0.257	1.99808399128596e-28
SRSF1	1.23604055252671e-32	0.010092995279853	0.299	0.183	2.00980193840842e-28
APIP	1.25113959173342e-32	0.00407881366941698	0.383	0.241	2.03435297615855e-28
C14orf1	1.26894084206247e-32	0.080607415803525	0.597	0.417	2.06329780919358e-28
MAGEH1	1.2781250740896e-32	0.0319303762817621	0.076	0.03	2.07823137046968e-28
FLNC	1.28181904407299e-32	-0.000430989358459033	0.218	0.125	2.08423776566268e-28
MPDU1	1.31975310930498e-32	0.0175199195214298	0.214	0.122	2.1459185557299e-28
RGS3	1.32191781318306e-32	0.0549874111645225	0.161	0.087	2.14943836423566e-28
CAPNS1	1.34534815916316e-32	0.0103504218102302	0.366	0.231	2.1875361067993e-28
SLCO2B1	1.35380932786284e-32	-0.0039034194805726	0.232	0.134	2.20129396710498e-28
PNPLA4	1.38775296606878e-32	0.0253104711916413	0.219	0.126	2.25648632282784e-28
UQCRC2	1.40179890926512e-32	0.0749992266465662	0.625	0.435	2.27932502646509e-28
GTF2A2	1.42758004287799e-32	0.062423160994484	0.634	0.435	2.32124514971961e-28
CLMN	1.43141522064199e-32	0.00912348297987617	0.18	0.099	2.32748114876387e-28
OSTF1	1.44499091990947e-32	0.0115082574842924	0.136	0.068	2.34955523577279e-28
EBAG9	1.45462778476143e-32	0.050454915696721	0.605	0.415	2.36522477802209e-28
VTI1B	1.46385929785009e-32	0.0172727051020778	0.394	0.252	2.38023521830425e-28
NPM3	1.46409333588374e-32	0.0329238250193972	0.122	0.059	2.38061576414696e-28
EIF2B3	1.4675625966566e-32	0.0170520422711003	0.193	0.108	2.38625678216363e-28
KCTD20	1.47778566122873e-32	0.000118211373598909	0.4	0.255	2.40287948515792e-28
CNOT2	1.50119508344204e-32	0.0229539325566668	0.166	0.089	2.44094320567676e-28
ACOT2	1.53954712113438e-32	0.0212302063710536	0.098	0.044	2.50330361896449e-28
ARF1	1.60266473773182e-32	0.135697686414402	0.821	0.645	2.60593286355195e-28
RP4-763G1.2	1.60481105224737e-32	0.0118174922078786	0.1	0.044	2.60942277095422e-28
MAN2C1	1.60582093582449e-32	0.020773505274714	0.141	0.072	2.61106484165062e-28
SLC25A18	1.68933218089654e-32	0.0127149035025375	0.258	0.154	2.74685412613777e-28
OGFOD3	1.71257262836507e-32	0.0108506809032404	0.206	0.117	2.78464309372161e-28
ATP6V1E1	1.73778427833727e-32	0.0156710828703144	0.416	0.267	2.82563723657639e-28
STARD3	1.76079509209886e-32	0.0223891169681741	0.17	0.092	2.86305281975274e-28
CSDE1	1.82007901961772e-32	0.0410451247897392	0.551	0.373	2.95944848589841e-28
VDAC2	1.82254110856e-32	0.0990751617554138	0.703	0.511	2.96345184251855e-28
ALG3	1.82742160906722e-32	0.0759690642885542	0.656	0.466	2.97138753634331e-28
RIOK1	1.84231885625488e-32	0.0191207682661155	0.3	0.185	2.99561046027044e-28
ANKRD11	1.84960249324678e-32	0.0118781835669827	0.194	0.109	3.00745365401927e-28
MOCS1	1.85221761824501e-32	0.0191576037999183	0.215	0.123	3.01170584726638e-28
RP11-157P1.5	1.86847886023192e-32	0.0173571680988566	0.14	0.071	3.03814662673711e-28
MSRB2	1.87241406830203e-32	0.0310432334980811	0.536	0.358	3.0445452750591e-28
PIGP	1.90582998082565e-32	0.0218454997605801	0.429	0.278	3.0988795488225e-28
TMEM5	1.91855489587493e-32	0.0237447993104609	0.179	0.098	3.11957026069264e-28
PHYKPL	1.92359805879742e-32	-0.00601084028986357	0.198	0.11	3.1277704436046e-28
DNAJC3	1.9374467967872e-32	0.0553114894025584	0.617	0.425	3.15028849157599e-28
ZFAND5	1.95419411304113e-32	0.0591337549791005	0.619	0.431	3.17751962780488e-28
THOC7	1.97434908534577e-32	0.0246357425239768	0.462	0.302	3.21029161277222e-28
RNF7	2.02723494379566e-32	0.0229014954374267	0.443	0.288	3.29628401861174e-28
EXOSC3	2.02728320159492e-32	0.0231871376206503	0.171	0.093	3.29636248579335e-28
ATP5B	2.07009314436212e-32	0.140711206099738	0.867	0.725	3.3659714527328e-28
PPP1R10	2.08276848790654e-32	0.0139422945925464	0.265	0.159	3.38658156133603e-28
DLD	2.08639641649367e-32	0.0204171575325102	0.249	0.148	3.39248057321871e-28
AFG3L2	2.11119631771455e-32	0.00995404638558439	0.288	0.175	3.43280521260386e-28
SLC39A9	2.13275657266913e-32	0.00933857300342911	0.228	0.132	3.46786218716001e-28
BUD31	2.16344014024604e-32	0.0117715765329935	0.388	0.247	3.51775366804005e-28
DEPTOR	2.20369385024521e-32	0.00827614642812918	0.25	0.148	3.5832062004987e-28
GLI4	2.21287069087625e-32	0.00883562877322186	0.263	0.157	3.59812774336478e-28
BCCIP	2.22932725593019e-32	0.00523465313552562	0.305	0.187	3.62488611814249e-28
KLB	2.24079986845044e-32	0.00410257869800112	0.269	0.161	3.64354058610041e-28
GMPS	2.28044904541881e-32	0.0358973672629617	0.149	0.078	3.70801014785098e-28
MAF1	2.29715144988201e-32	0.0774529363805621	0.649	0.456	3.73516825750816e-28
TNIP2	2.30849129658381e-32	0.0201850250020875	0.126	0.062	3.75360684824527e-28
PCK1	2.33483263223785e-32	0.177296567723378	0.706	0.553	3.79643786001874e-28
TOPORS	2.34925537972134e-32	0.0120084517633896	0.159	0.084	3.8198892474269e-28
PDPK1	2.35682791143437e-32	0.0296375218760375	0.106	0.049	3.83220218399228e-28
PPP2R4	2.36983959295496e-32	0.0236980117579675	0.174	0.096	3.85335917814476e-28
SNRNP48	2.37438076431725e-32	0.0109074900971952	0.332	0.207	3.86074312277984e-28
TCTA	2.38526255247252e-32	0.0112838859409428	0.21	0.12	3.87843691032032e-28
TEX2	2.40868813982779e-32	0.0149348314347635	0.125	0.061	3.91652691535998e-28
DYNLL2	2.46520079199441e-32	0.00172351777425023	0.207	0.118	4.00841648778292e-28
AK2	2.55945388929232e-32	0.0531611980198975	0.571	0.389	4.16167202398931e-28
EFCAB14	2.57023848898553e-32	0.0143417853947034	0.161	0.085	4.17920778309047e-28
CD151	2.5917901569894e-32	0.0693338532693059	0.583	0.407	4.21425079526477e-28
WASL	2.60157742536456e-32	0.0148233795077486	0.276	0.167	4.23016489364278e-28
LRP6	2.66312449555376e-32	0.0207415594897476	0.176	0.097	4.33024042977042e-28
ID2	2.66901647097972e-32	0.198278038980456	0.764	0.606	4.33982078181302e-28
SDHB	2.68206862263112e-32	0.0566173749726845	0.576	0.396	4.36104358039821e-28
ZNF148	2.68400406412473e-32	0.0133537662278279	0.193	0.108	4.36419060826681e-28
BRIX1	2.75751587956718e-32	0.0181633181555452	0.289	0.176	4.48372082017623e-28
LINC00844	2.79755399123252e-32	0.00764064284943899	0.296	0.182	4.54882278974407e-28
TAF2	2.82482102757025e-32	0.0208418095574031	0.265	0.159	4.59315899082923e-28
MYO1E	2.88317428187201e-32	0.0251877586052966	0.139	0.071	4.68804138232388e-28
GARS	2.91297752024963e-32	0.0230719314136894	0.313	0.195	4.7365014479259e-28
LHPP	3.02632857086059e-32	0.0113085483439385	0.262	0.156	4.92081025621931e-28
R3HCC1	3.07253535110003e-32	0.03011556400454	0.12	0.058	4.99594248088864e-28
COPZ2	3.13026585424146e-32	0.0147527393637391	0.143	0.074	5.08981227899662e-28
NAA10	3.24386005518035e-32	0.017499694064806	0.449	0.291	5.27451644972325e-28
UBE2Z	3.25669935343832e-32	0.0124022132096172	0.169	0.091	5.29539314869071e-28
STX4	3.34759229855112e-32	0.0118549495876795	0.198	0.111	5.44318507744412e-28
TGS1	3.37644741654912e-32	0.0156256167718055	0.276	0.168	5.49010349930888e-28
RAB14	3.3800752790642e-32	0.0157490180740657	0.407	0.261	5.49600240375839e-28
ARL6IP5	3.38966832023318e-32	0.0097294608774689	0.336	0.211	5.51160068869915e-28
LLGL2	3.39724034859155e-32	0.00112764782397096	0.227	0.131	5.52391280680985e-28
MAP2K1	3.41836994116477e-32	0.0155632990657235	0.21	0.12	5.55826952433392e-28
OSGEP	3.42336730877065e-32	0.018495906378654	0.171	0.093	5.56639524406108e-28
MRPS9	3.62994759872572e-32	0.0146284592369259	0.203	0.115	5.90229479552801e-28
TRAPPC4	3.8568664964679e-32	0.0237456219055736	0.383	0.245	6.27126492325681e-28
S100A16	3.90485832531125e-32	0.0315628941516252	0.232	0.136	6.3492996369561e-28
FAM50B	3.93930753762793e-32	0.0116136420593526	0.24	0.141	6.40531405618301e-28
C1QC	3.97029836296507e-32	0.0173861935632092	0.095	0.042	6.45570513818121e-28
HAO1	3.97951223072177e-32	0.0537254964567163	0.544	0.371	6.4706868871536e-28
NAMPT	3.99708514054811e-32	0.0150132129924292	0.265	0.16	6.49926043853122e-28
C19orf25	4.17334356411255e-32	0.0226706894538329	0.224	0.131	6.78585663524701e-28
PIGT	4.24022958168979e-32	0.0276181932334207	0.443	0.29	6.89461329982761e-28
TRIP6	4.2492355525825e-32	0.0172158955245584	0.223	0.129	6.90925700849914e-28
ZFYVE21	4.39495760996398e-32	0.0147754447134048	0.202	0.114	7.14620107380144e-28
MLST8	4.41873145776517e-32	0.0133096756765264	0.176	0.096	7.18485735032616e-28
SYAP1	4.42611584253107e-32	0.00439652768286747	0.276	0.167	7.19686435995552e-28
FBL	4.48632861897602e-32	0.0161793732989084	0.313	0.194	7.29477033445501e-28
LINC00152	4.50121264098798e-32	0.00887362740384362	0.28	0.17	7.31897175424645e-28
LMAN2	4.71594486850029e-32	0.137875107126354	0.882	0.754	7.66812635618147e-28
CTDSP1	4.7399266875373e-32	0.0243603762892972	0.148	0.077	7.70712079393564e-28
GUCD1	4.82681286187509e-32	0.0026148358697311	0.241	0.141	7.8483977134089e-28
URI1	4.94484258979144e-32	0.0146054241175441	0.19	0.106	8.04031405100088e-28
SORD	4.95486847565346e-32	0.0670082304647743	0.639	0.446	8.05661614141252e-28
HFE2	4.97562396915849e-32	0.116629272983862	0.709	0.529	8.0903645738517e-28
SMIM1	5.0312278755448e-32	0.0224695731104863	0.183	0.101	8.18077652563585e-28
EPB41L5	5.23112783223345e-32	0.0117915558699272	0.149	0.077	8.50581385521158e-28
AUP1	5.24260710042442e-32	0.0758544233669562	0.64	0.45	8.52447914529011e-28
TMED4	5.28758180300806e-32	0.00208631351015015	0.308	0.19	8.59760801169111e-28
VBP1	5.31781036740871e-32	0.00213555962963363	0.294	0.179	8.64675965740657e-28
TXN2	5.34411495341001e-32	0.0294882871648183	0.543	0.364	8.68953091424468e-28
FNDC4	5.40261573254318e-32	0.0153422381897247	0.171	0.093	8.78465318111521e-28
GJB1	5.4097775362426e-32	0.101357776202195	0.707	0.521	8.79629827393047e-28
RFNG	5.48281997229951e-32	0.0202878253811171	0.139	0.071	8.915065274959e-28
ARL5B	5.50024915065296e-32	0.0208518488082121	0.184	0.103	8.94340511896171e-28
ATP5A1	5.66049638418343e-32	0.120937258534408	0.777	0.593	9.20396712068226e-28
NR1D1	5.74782216549995e-32	0.0243960800518805	0.156	0.083	9.34595884110292e-28
HMG20B	5.79588006618055e-32	0.0173347230957223	0.216	0.125	9.42410098760958e-28
PLK3	5.86485458752705e-32	0.0410754651193699	0.11	0.052	9.53625355931899e-28
SMIM7	6.10235560154629e-32	0.0140544775083693	0.413	0.267	9.92243020811427e-28
MSL1	6.42469304824666e-32	0.0231361688671532	0.185	0.103	1.04465508964491e-27
ZBTB10	6.43817737271396e-32	0.0303971393629661	0.252	0.152	1.04684764080329e-27
KCNQ1OT1	6.55458520234561e-32	0.0175270452754486	0.119	0.058	1.0657755539014e-27
NFU1	6.6718016394838e-32	0.023341553625369	0.206	0.118	1.08483494658007e-27
MRPS26	6.74295612338897e-32	0.0221960112251928	0.444	0.289	1.09640466566305e-27
TXNDC11	6.95106529012673e-32	0.0267326962065571	0.188	0.105	1.13024321617461e-27
FAHD2A	6.98148254795298e-32	-0.0078413268027335	0.185	0.102	1.13518906229716e-27
PSMA5	6.9994511224218e-32	0.0703203252608142	0.6	0.416	1.13811075250578e-27
CD55	7.01244455266535e-32	0.027553499567728	0.198	0.113	1.14022348426339e-27
SFXN4	7.13087581014382e-32	0.0156502872080685	0.21	0.121	1.15948040672938e-27
CDK5	7.2670361368623e-32	0.0216180233342944	0.126	0.062	1.18162007585381e-27
ALAS1	7.45311420616395e-32	0.0329996424501207	0.446	0.296	1.21187636992226e-27
FTSJ3	7.46457716115663e-32	0.0240539935030693	0.113	0.054	1.21374024640407e-27
IGBP1	7.49353293412074e-32	0.0138248543268376	0.296	0.182	1.21844845508803e-27
MED10	7.74979609003285e-32	0.0133437198456924	0.319	0.198	1.26011684423934e-27
ACMSD	7.80816940268195e-32	0.0178224939589187	0.206	0.118	1.26960834487609e-27
VNN1	8.13339364482785e-32	0.0171775343029746	0.245	0.146	1.32248980664901e-27
B3GAT3	8.53434421691212e-32	0.014674756599623	0.247	0.147	1.38768436966991e-27
PTPLB	8.69233541217588e-32	0.00426142984256195	0.381	0.243	1.4133737380198e-27
NSDHL	8.86024483413516e-32	0.0333185705704755	0.136	0.07	1.44067581003038e-27
TSC22D3	8.87278497771211e-32	0.0255422668160855	0.299	0.186	1.44271483737599e-27
CAT	8.93419286115425e-32	0.0855080403361621	0.652	0.468	1.45269975922368e-27
CALM3	9.01434415136645e-32	0.0345190342692255	0.493	0.327	1.46573235901218e-27
FRA10AC1	9.20156838682981e-32	0.00202256734802042	0.268	0.161	1.49617501969853e-27
FASTK	9.37704561619962e-32	-0.00062740381653853	0.263	0.157	1.52470761719406e-27
RAB5A	9.52386359597045e-32	0.0141793259666062	0.197	0.112	1.54858022070479e-27
MAPKAPK3	9.5443909271156e-32	0.0175897207832186	0.122	0.059	1.551917964749e-27
EFNA1	9.90651928860097e-32	0.139604858712691	0.715	0.533	1.61080003632652e-27
PXMP4	1.00276407304356e-31	0.0265443622335216	0.124	0.061	1.63049438276882e-27
ESF1	1.05022172865796e-31	-0.000458631405954812	0.325	0.202	1.70766053079784e-27
ZCCHC6	1.12911236732606e-31	0.0098811567211271	0.236	0.139	1.83593670927218e-27
MED21	1.16197362274915e-31	0.0197042872587397	0.18	0.099	1.88936911059012e-27
CRYL1	1.17232190383494e-31	0.0896234725367321	0.595	0.42	1.90619541563561e-27
HLA-DQB1	1.1759344240225e-31	0.0159973849149144	0.099	0.045	1.91206937346059e-27
KANK1	1.18229041476446e-31	0.00766851423667708	0.225	0.131	1.92240421440702e-27
SNHG7	1.20322858778217e-31	0.0211382142203119	0.347	0.22	1.95644968373381e-27
DGUOK	1.21913217333713e-31	0.00958483598131921	0.244	0.144	1.98230891384618e-27
RAB10	1.28720536854877e-31	0.0145962038126964	0.415	0.269	2.09299592926029e-27
SULT1A2	1.29209144068754e-31	0.0143843721529766	0.256	0.154	2.10094068255794e-27
MARC1	1.30935345188859e-31	0.0206474183211582	0.34	0.215	2.12900871277085e-27
MESDC2	1.31983561249268e-31	0.0312001918559296	0.561	0.38	2.1460527059131e-27
KIAA1191	1.33259900915336e-31	0.0107582867962954	0.193	0.108	2.16680598888336e-27
MRPL12	1.34058662928015e-31	0.0991170128843251	0.712	0.518	2.17979385920952e-27
BCL2L13	1.35556655341712e-31	0.0319896429289103	0.153	0.081	2.20415121585624e-27
CCDC86	1.36819856194946e-31	0.0198960357009928	0.085	0.036	2.22469086172982e-27
PCYOX1	1.38609462173269e-31	-0.00490535821212024	0.408	0.262	2.25378985493735e-27
CD276	1.40150032584896e-31	0.0138796654873127	0.124	0.061	2.27883952983041e-27
FBXO22	1.4049600540162e-31	0.0183277872032256	0.255	0.153	2.28446504783034e-27
JUN	1.43885568214787e-31	0.263617943525182	0.815	0.688	2.33957933917243e-27
RXRB	1.48774906702224e-31	0.00278611642852211	0.249	0.148	2.41907998297816e-27
TMEM147	1.49281708082149e-31	0.0316397521756746	0.565	0.379	2.42732057341575e-27
IL6ST	1.51266327222303e-31	0.00404844356516243	0.455	0.299	2.45959048063465e-27
ORMDL2	1.55550665230428e-31	0.0379379438509433	0.535	0.363	2.52925381664675e-27
ACLY	1.59114026317611e-31	0.0168447687517772	0.268	0.163	2.58719406792435e-27
DYNC1LI1	1.6090812595116e-31	0.021134669173617	0.178	0.098	2.61636612796587e-27
TNPO1	1.62355562831776e-31	0.00470739245101143	0.23	0.135	2.63990145164468e-27
ACADSB	1.69061434672267e-31	0.0434098509542832	0.551	0.378	2.74893892777106e-27
RBMX	1.73350766027328e-31	0.000972400269599549	0.397	0.256	2.81868345560435e-27
NBR1	1.75505618957023e-31	0.025585210762669	0.303	0.188	2.8537213642412e-27
ANXA5	1.81271584128254e-31	0.113984307954412	0.725	0.537	2.9474759579254e-27
DNTTIP1	1.85502503137143e-31	0.0146071690303624	0.179	0.099	3.01627070100995e-27
CCDC91	1.85750508628423e-31	0.0280414549713639	0.221	0.129	3.02030327029816e-27
DYNLRB1	1.87973378319544e-31	0.0368145412517458	0.522	0.351	3.05644713147578e-27
ASAH1	1.90321118700909e-31	0.0195177000222747	0.201	0.115	3.09462139007678e-27
CD58	2.00645620770944e-31	0.027436994829781	0.119	0.058	3.26249779373554e-27
DPP3	2.05087824100564e-31	0.0285975170467973	0.115	0.056	3.33472801987516e-27
ZMPSTE24	2.09232515744155e-31	0.00712706359711929	0.337	0.212	3.40212070599996e-27
SERPINA5	2.12093237379695e-31	0.0439415160058593	0.572	0.393	3.44863603979384e-27
AGGF1	2.12550330791266e-31	-0.00280747525311165	0.253	0.15	3.45606837866598e-27
CNPY2	2.12658351511101e-31	0.0563946245795162	0.619	0.434	3.45782479557051e-27
SLC2A8	2.15158267556786e-31	0.0100294203279008	0.168	0.092	3.49847343047334e-27
RP11-238F2.1	2.16933498224272e-31	0.00927621693802755	0.231	0.136	3.52733868112666e-27
EGFL7	2.17778909288226e-31	0.025316799649146	0.43	0.282	3.54108506502655e-27
MPHOSPH10	2.18793957004514e-31	0.00118349641841164	0.268	0.162	3.5575897408934e-27
RBPMS	2.2652846665113e-31	0.02193342273449	0.125	0.062	3.68335286774737e-27
CALCOCO2	2.31480824580386e-31	0.0138792279421798	0.351	0.222	3.76387820767708e-27
MARS	2.3290550661185e-31	0.012860988111175	0.152	0.08	3.78704353750868e-27
SF3A1	2.3367935706032e-31	0.0270442535686504	0.156	0.083	3.79962634580081e-27
CTNND1	2.4097082371362e-31	-0.00671768901067493	0.285	0.174	3.91818559358346e-27
DNAJC30	2.44690838607629e-31	0.0348339145532095	0.136	0.07	3.97867303576004e-27
SDAD1	2.50457892386664e-31	0.00814418557098429	0.239	0.142	4.07244533020716e-27
ENAH	2.50733090012568e-31	0.0584557881172477	0.373	0.245	4.07692004360436e-27
BLCAP	2.53983564749573e-31	0.021268090408229	0.192	0.108	4.12977276282806e-27
PSME3	2.55520503286634e-31	0.0119353683491602	0.263	0.159	4.15476338344068e-27
TRAPPC2P1	2.58221096934586e-31	0.0135577295675147	0.187	0.104	4.19867503615637e-27
PIM1	2.59233770919682e-31	0.0263198267298951	0.217	0.126	4.21514111515403e-27
ANP32A	2.61074429420621e-31	0.0509018113585503	0.575	0.394	4.2450702223793e-27
C1orf123	2.62394604786957e-31	0.0167484087437216	0.241	0.143	4.26653627383592e-27
GRB14	2.72547975697588e-31	0.020253773772888	0.196	0.112	4.43163008484278e-27
GFM2	2.72586011633815e-31	0.0155536527162571	0.139	0.071	4.43224854916582e-27
C11orf48	2.72660792156442e-31	-0.00543150360995409	0.366	0.232	4.43346448046375e-27
PHKG2	2.74356133550814e-31	0.0243661027292236	0.117	0.057	4.46103073153623e-27
GPANK1	2.77838633229798e-31	0.015132832737717	0.446	0.291	4.51765617631651e-27
FBXO7	2.79223586067611e-31	0.0300350374202205	0.391	0.254	4.54017550945936e-27
TRMT1L	2.84627684292847e-31	0.0165700589811629	0.136	0.069	4.62804614660169e-27
TXNDC9	2.92275531154275e-31	0.02256883129022	0.29	0.179	4.75240013656851e-27
ECH1	2.97350052021674e-31	0.118503939190018	0.75	0.573	4.83491184587243e-27
CFD	2.99786547762953e-31	0.00687634375968238	0.148	0.077	4.87452926662561e-27
FAM174A	3.0143587625192e-31	0.0131900950075214	0.293	0.181	4.90134734785622e-27
UBE2G2	3.03880549977452e-31	-0.00483883248530254	0.232	0.136	4.94109774263337e-27
ZNF146	3.08700683580606e-31	0.0225319061575219	0.138	0.071	5.01947311502065e-27
CCT6A	3.08876117608397e-31	0.0582465624468474	0.613	0.422	5.02232567231254e-27
UMPS	3.09046539194684e-31	0.0101665023227915	0.228	0.134	5.02509672730557e-27
AKIRIN1	3.42196447358997e-31	0.0116648403402446	0.176	0.097	5.5641142340573e-27
IFT20	3.42335856310983e-31	0.0126071702863749	0.32	0.2	5.56638102361658e-27
PPID	3.42575420672171e-31	0.0111264954589206	0.198	0.113	5.5702763401295e-27
RP11-345J4.5	3.49245027499869e-31	0.0194618954120173	0.204	0.117	5.67872414714787e-27
ASGR1	3.50520410470493e-31	0.125524002852748	0.786	0.622	5.69946187425022e-27
VDAC1	3.52556192557428e-31	0.120054638786072	0.79	0.617	5.73256369098378e-27
PSMD2	3.54187390890245e-31	0.0163057886500718	0.456	0.301	5.75908697587538e-27
PIR	3.55666704199021e-31	0.00822892571119144	0.247	0.147	5.78314061027608e-27
OMA1	3.57729887586772e-31	0.0224919575017205	0.189	0.107	5.81668797216091e-27
HEXIM1	3.70875005900315e-31	0.0237408047979427	0.154	0.082	6.03042759593912e-27
ACAA1	3.80956015951966e-31	0.0536558541140937	0.59	0.41	6.19434481937896e-27
FPGS	3.81073068927316e-31	0.0230426136184014	0.126	0.063	6.19624810075815e-27
KLF3	3.88789196230806e-31	0.00518189266420471	0.24	0.142	6.3217123307129e-27
PPM1A	3.92026163455844e-31	0.00783761644165976	0.293	0.18	6.37434541779203e-27
LENG1	3.92800221367337e-31	0.0177880898973664	0.122	0.06	6.3869315994329e-27
GLOD4	3.95317268917629e-31	0.0125502767563523	0.178	0.098	6.42785879260065e-27
ERAL1	3.97267605730704e-31	0.0114921283805448	0.201	0.115	6.45957126918125e-27
C5orf15	4.03459720919857e-31	0.000396509332944994	0.331	0.208	6.56025506215687e-27
CHMP5	4.04897762514458e-31	0.0409866945707931	0.583	0.399	6.58363761848508e-27
SRP54	4.05357453226035e-31	-0.00890994283308849	0.272	0.164	6.59111218945532e-27
TMEM68	4.10578202215235e-31	0.0300376206838483	0.238	0.142	6.67600156801972e-27
ANKRD12	4.15739424807941e-31	0.00754573439049694	0.313	0.195	6.75992304737712e-27
CYP2C8	4.16440233469271e-31	0.0351178130183177	0.325	0.207	6.77131819621035e-27
USP8	4.20516037284202e-31	-0.00683358945415385	0.317	0.197	6.83759076624112e-27
CCND1	4.26259270719403e-31	0.00763652148579452	0.362	0.23	6.9309757418975e-27
ZNF330	4.28385369601334e-31	0.00346400516724088	0.221	0.128	6.9655461097177e-27
CTTN	4.33600220178807e-31	0.0210045339369423	0.225	0.133	7.0503395801074e-27
SNAP47	4.45639725830241e-31	0.0163452044096926	0.246	0.147	7.24610194199972e-27
CEP350	4.51040405526838e-31	0.016159107959192	0.231	0.137	7.33391699386639e-27
C1orf21	4.52702036528782e-31	0.0274479416656939	0.092	0.041	7.36093511395799e-27
COA5	4.53321618993809e-31	-0.00443735151680885	0.34	0.213	7.37100952483934e-27
IST1	4.68826375993077e-31	0.00923327029565643	0.179	0.099	7.62311687364743e-27
MTMR14	4.75388409602214e-31	0.0270369882581823	0.148	0.078	7.72981554013199e-27
HDAC1	4.99093080063118e-31	0.000113760901616855	0.213	0.123	8.1152534818263e-27
EXOSC8	5.15095487339994e-31	0.0243975165298355	0.206	0.119	8.3754526241483e-27
MRPL40	5.22723082445223e-31	0.0608827510908269	0.615	0.426	8.49947732055932e-27
MPP6	5.33063494877002e-31	0.0191393747857983	0.121	0.06	8.66761242670006e-27
SMIM15	5.33200329606108e-31	-0.00607912191283566	0.377	0.24	8.66983735939532e-27
BNIP3	5.34545621514196e-31	0.0619606843605037	0.605	0.421	8.69171180582083e-27
AKR7A3	5.38254752561906e-31	0.146586195106066	0.773	0.604	8.75202227665659e-27
SPTAN1	5.41057876336027e-31	0.0126727205746016	0.204	0.117	8.7976010692238e-27
TMX4	5.42882191478183e-31	0.0087096197213847	0.198	0.113	8.82726443343526e-27
FAM20C	5.46301237197538e-31	0.0202930708218567	0.125	0.062	8.88285811683197e-27
BUB3	5.50096711488274e-31	0.0160350365160093	0.322	0.203	8.94457252879934e-27
C16orf58	5.51593627463197e-31	0.00815583255152186	0.153	0.081	8.96891238255158e-27
QTRT1	5.58294041134594e-31	0.00787554604740015	0.194	0.11	9.0778611088485e-27
PGD	5.62906230303083e-31	0.0242938671896763	0.241	0.144	9.15285530472813e-27
BLOC1S2	5.63477913862132e-31	0.0284051569030976	0.247	0.148	9.16215087939827e-27
GLG1	5.71979247411901e-31	0.0281204664805564	0.128	0.064	9.30038256291751e-27
TMEM97	5.78082488386011e-31	0.0297756458233338	0.455	0.303	9.39962126115653e-27
RNASEH1	5.8139827512199e-31	0.0291432486943223	0.181	0.102	9.45353595348356e-27
SNX10	5.83651740324805e-31	0.00882084671395741	0.201	0.114	9.49017729768133e-27
MRRF	6.02297893309783e-31	0.0235988566212306	0.156	0.083	9.79336374521708e-27
LDLRAD4	6.08241046632142e-31	0.0208402939116283	0.312	0.197	9.88999941823863e-27
ELF2	6.08924234110833e-31	0.0162308362583701	0.168	0.092	9.90110804664214e-27
RNF13	6.09625928514102e-31	-0.000188326770244662	0.329	0.205	9.9125175976393e-27
SLC35C1	6.15453243060153e-31	0.016977200840795	0.234	0.139	1.00072697321581e-26
GGCX	6.16158942773717e-31	0.00686019302204	0.415	0.269	1.00187444095006e-26
RP4-758J18.2	6.87300967717447e-31	-0.00264536886336197	0.217	0.126	1.11755137350857e-26
ZC3H11A	6.98935058707024e-31	-0.00994260013183229	0.318	0.198	1.13646840545762e-26
EIF3L	7.04595421653487e-31	0.0621906762330084	0.623	0.434	1.14567215560857e-26
ABCD4	7.11138930842999e-31	0.0220055194811785	0.16	0.087	1.15631190155072e-26
CCNL1	7.28774041795955e-31	0.0491546529751486	0.478	0.325	1.18498659196022e-26
SYNGR1	7.39047163960196e-31	0.019026467257891	0.273	0.167	1.20169068859928e-26
POLR3H	7.46110582530795e-31	0.0341184595522606	0.133	0.068	1.21317580719507e-26
ATAD1	7.5942497960506e-31	0.0198663805536593	0.237	0.141	1.23482501683783e-26
WSB2	7.67131209586986e-31	0.0166260843042262	0.151	0.08	1.24735534678844e-26
RP11-403I13.5	7.7179562071653e-31	0.00512933757925199	0.183	0.102	1.25493967928508e-26
MRPL44	7.82364345950205e-31	0.0049509794278953	0.24	0.142	1.27212442651503e-26
PLRG1	7.88099084992648e-31	0.00886016126232708	0.227	0.133	1.28144911219805e-26
KRT10	7.90325555459234e-31	0.0680260841058994	0.595	0.42	1.28506935317672e-26
HNRNPH1	8.36342462732212e-31	-0.0262320592332579	0.448	0.296	1.35989284440258e-26
SARS	8.72916209586544e-31	0.0276253862786709	0.48	0.319	1.41936175678772e-26
U2AF2	8.85845072826587e-31	0.0141892462170618	0.157	0.084	1.44038408841603e-26
SZRD1	8.94588598943432e-31	0.0144764524425497	0.188	0.106	1.45460106188202e-26
PDAP1	8.9527482714263e-31	0.0135670051279732	0.389	0.25	1.45571686893392e-26
PDCD6	8.97411035412343e-31	0.0711957858884822	0.631	0.443	1.45919034358047e-26
AGPAT3	9.34587465322276e-31	-0.00400503705285443	0.223	0.131	1.51963921861402e-26
TCAIM	9.49905013768629e-31	0.00893825107788151	0.174	0.096	1.54454555238779e-26
MRPL42	9.6042994660635e-31	0.0129362732885947	0.372	0.238	1.56165909318193e-26
LARS	9.64959600566946e-31	0.0172902316397002	0.315	0.198	1.56902431052185e-26
KLF6	9.68382972308217e-31	0.179225852826862	0.598	0.445	1.57459071297316e-26
FBXO32	9.69333454875502e-31	0.0246443593853647	0.222	0.131	1.57613619762757e-26
SRPK2	9.77852500542029e-31	0.0247449376267912	0.207	0.12	1.58998816588134e-26
MRPL49	9.81561392512171e-31	0.0256740093130216	0.133	0.068	1.59601882422479e-26
TMEM138	9.83164239445491e-31	0.0249431004064897	0.151	0.08	1.59862505333837e-26
PDCD7	9.88039113258268e-31	0.0192826743450902	0.193	0.11	1.60655159815794e-26
SERTAD1	9.96926245761467e-31	0.0306076663403482	0.148	0.079	1.62100207560814e-26
UBAC1	9.99112742308943e-31	0.00896151523555144	0.14	0.072	1.62455731899434e-26
RAB4A	1.03041324257364e-30	0.0528577793996154	0.604	0.416	1.67545193242474e-26
DPM3	1.04983724887059e-30	0.0921598987193344	0.718	0.526	1.70703536666358e-26
FAAH	1.05305280960238e-30	0.0152688086218221	0.151	0.08	1.71226386841346e-26
CUL3	1.07803521371599e-30	0.00590517032233742	0.172	0.095	1.7528852575022e-26
LRRC61	1.10371393279284e-30	0.0187775759649002	0.116	0.057	1.79463885472115e-26
MCCC2	1.13904241918803e-30	-0.002221927819478	0.335	0.211	1.85208297359974e-26
RP11-108M9.4	1.14949704064049e-30	0.00606280573623544	0.186	0.105	1.86908218808143e-26
TXNDC15	1.17241109054801e-30	0.00481476591960917	0.194	0.11	1.90634043323107e-26
CSNK1A1	1.23364558260617e-30	0.0118144977761301	0.485	0.322	2.00590771731763e-26
AKT1S1	1.23893902517013e-30	0.0216292958315887	0.226	0.134	2.01451485492663e-26
STARD7	1.25511534836132e-30	0.00766245681850714	0.262	0.159	2.0408175564355e-26
[truncated: 14,261 more rows]
