# Supplementary material for: Pan-Cancer analysis shows that ACO2 is a potential prognostic and immunotherapeutic biomarker for multiple cancer types including hepatocellular carcinoma
Source: Front Oncol. 2022 Nov 30;12:1055376. doi: 10.3389/fonc.2022.1055376 (PMC9748622; doi:10.3389/fonc.2022.1055376)
Supplement: Supplementary file 4 [file Table_1.xls]

## Sheet: Sheet1
Gene1	cor	p.value
ACC	-0.1	0.382011
BLCA	-0.061	0.224622
BRCA	0.07	0.0275521
CESC	0.042	0.608605
CHOL	0.136	0.433066
COAD	0.109	0.0403807
DLBC	-0.082	0.629196
ESCA	-0.152	0.0610586
GBM	-0.02	0.807064
HNSC	0.039	0.389824
KICH	0.097	0.443184
KIRC	-0.055	0.299665
KIRP	0.016	0.792992
LAML	-0.016	0.86706
LGG	-0.187	2.46766e-05
LIHC	-0.023	0.678409
LUAD	-0.06	0.175485
LUSC	-0.078	0.0926064
MESO	-0.132	0.238463
OV	-0.013	0.836276
PAAD	0.184	0.0194856
PCPG	-0.102	0.180363
PRAD	-0.041	0.368306
READ	0.116	0.205427
SARC	0.1	0.132528
SKCM	0.105	0.0234879
STAD	0.18	0.000507254
TGCT	-0.034	0.706467
THCA	-0.113	0.0129912
THYM	0.157	0.0915524
UCEC	0.205	2.7886e-06
UCS	0.155	0.248751
UVM	-0.189	0.0939576
