# Supplementary material for: Pan-Cancer analysis shows that ACO2 is a potential prognostic and immunotherapeutic biomarker for multiple cancer types including hepatocellular carcinoma
Source: Front Oncol. 2022 Nov 30;12:1055376. doi: 10.3389/fonc.2022.1055376 (PMC9748622; doi:10.3389/fonc.2022.1055376)
Supplement: Supplementary file 5 [file Table_2.xls]

## Sheet: Sheet1
Gene1	cor	p.value
ACC	0.084	0.461813
BLCA	-0.072	0.149126
BRCA	0.016	0.61461
CESC	0.095	0.0994567
CHOL	0.343	0.0441927
COAD	0.051	0.292952
DLBC	-0.484	0.000495145
ESCA	-0.055	0.48996
GBM	0.126	0.123263
HNSC	-0.013	0.773048
KICH	-0.006	0.962653
KIRC	0.157	0.00396936
KIRP	0.094	0.112939
LAML	-0.008	0.933467
LGG	-0.016	0.720155
LIHC	0.103	0.0487065
LUAD	-0.041	0.358681
LUSC	0.104	0.0213002
MESO	0.139	0.210828
OV	0.011	0.856401
PAAD	-0.069	0.358608
PCPG	-0.125	0.0940414
PRAD	-0.102	0.0225346
READ	-0.211	0.00917965
SARC	0.019	0.764796
SKCM	-0.038	0.411896
STAD	0.112	0.02997
TGCT	0.038	0.66068
THCA	0.037	0.405228
THYM	0.112	0.225498
UCEC	0.085	0.0474784
UCS	-0.1	0.460035
UVM	0.32	0.00378796
