# Supplementary material for: Pan-Cancer analysis shows that ACO2 is a potential prognostic and immunotherapeutic biomarker for multiple cancer types including hepatocellular carcinoma
Source: Front Oncol. 2022 Nov 30;12:1055376. doi: 10.3389/fonc.2022.1055376 (PMC9748622; doi:10.3389/fonc.2022.1055376)
Supplement: Supplementary file 6 [file Table_3.xls]

## Sheet: Sheet1
Disease	difference	adjusted_pvalue
BLCA	-0.00325588	9.272e-7
BRCA	0.00047298	0.25344
CESC	-0.00149808	0.999805
CHOL	0.00265824	0.574435
COAD	5.51141e-05	0.969374
ESCA	-0.000121379	0.923181
GBM	-0.00274088	0.999655
HNSC	0.00020746	0.745853
KIRC	0.00200113	5.76444e-05
KIRP	0.000685574	0.415186
LIHC	-0.000914075	0.193481
LUAD	-0.000908073	0.585002
LUSC	0.00252711	3.3e-9
PAAD	0.00323094	0.00279116
PCPG	-0.000692813	0.991693
PRAD	0.000702382	0.299691
READ	-0.00472601	3.54282e-05
SARC	0.0022835	0.374359
SKCM	-0.000707427	0.999177
STAD	0.00229501	0.998577
THCA	-0.00108927	0.170139
THYM	0.00205153	0.999984
UCEC	0.00191627	0.164693
