# Supplementary material for: Pan-Cancer analysis shows that ACO2 is a potential prognostic and immunotherapeutic biomarker for multiple cancer types including hepatocellular carcinoma
Source: Front Oncol. 2022 Nov 30;12:1055376. doi: 10.3389/fonc.2022.1055376 (PMC9748622; doi:10.3389/fonc.2022.1055376)
Supplement: Supplementary file 7 [file Table_4.xls]

## Sheet: Sheet1
Gene Symbol	Gene ID	PCC
CYCS	ENSG00000172115.8	0.65
OGDH	ENSG00000105953.14	0.64
PDHA1	ENSG00000131828.13	0.63
ATP5A1	ENSG00000152234.15	0.63
SLC25A4	ENSG00000151729.10	0.62
IMMT	ENSG00000132305.20	0.59
DLD	ENSG00000091140.12	0.59
UQCRC2	ENSG00000140740.10	0.58
ESRRA	ENSG00000173153.13	0.58
TXN2	ENSG00000100348.9	0.57
UQCRFS1	ENSG00000169021.5	0.57
IDH3A	ENSG00000166411.13	0.57
RDH13	ENSG00000160439.15	0.55
COX5A	ENSG00000178741.11	0.54
COQ9	ENSG00000088682.13	0.54
MIEF1	ENSG00000100335.12	0.54
ATP5F1	ENSG00000116459.10	0.53
SLC30A9	ENSG00000014824.13	0.52
UQCRFS1P1	ENSG00000226085.3	0.52
SDHD	ENSG00000204370.8	0.52
GPI	ENSG00000105220.14	0.52
POLR2C	ENSG00000102978.12	0.52
RAB3A	ENSG00000105649.9	0.52
NDUFA6	ENSG00000184983.9	0.51
NDUFS1	ENSG00000023228.13	0.51
VAPB	ENSG00000124164.15	0.51
BCL2L13	ENSG00000099968.17	0.5
COX7B	ENSG00000131174.4	0.5
LETM1	ENSG00000168924.14	0.5
ATP5G3	ENSG00000154518.9	0.5
NDUFS2	ENSG00000158864.12	0.5
CHCHD3	ENSG00000106554.11	0.5
TMEM129	ENSG00000168936.10	0.5
ZC3H7B	ENSG00000100403.11	0.5
GATSL2	ENSG00000274070.1	0.5
SLC25A17	ENSG00000100372.14	0.49
LRPAP1	ENSG00000163956.10	0.49
ANKRD9	ENSG00000156381.8	0.49
BTBD1	ENSG00000064726.9	0.49
AP1B1	ENSG00000100280.16	0.49
KIAA0319L	ENSG00000142687.17	0.49
PEX26	ENSG00000215193.12	0.49
KRBA2	ENSG00000184619.3	0.49
TMEM127	ENSG00000135956.8	0.49
AFG3L2	ENSG00000141385.9	0.49
MAEA	ENSG00000090316.15	0.49
NNT	ENSG00000112992.16	0.48
TNRC6B	ENSG00000100354.20	0.48
UNC13B	ENSG00000198722.12	0.48
TMX2	ENSG00000213593.9	0.48
KIAA1671	ENSG00000197077.12	0.48
MDH1	ENSG00000014641.17	0.48
COX8A	ENSG00000176340.3	0.48
KIF3B	ENSG00000101350.7	0.48
RNF14	ENSG00000013561.17	0.48
TCTN3	ENSG00000119977.20	0.48
PACSIN2	ENSG00000100266.17	0.48
GRPEL1	ENSG00000109519.12	0.48
CYB5R3	ENSG00000100243.20	0.48
EGFR	ENSG00000146648.15	0.48
DNAJC11	ENSG00000007923.15	0.48
VDAC2	ENSG00000165637.13	0.47
SMURF1	ENSG00000198742.9	0.47
UQCC1	ENSG00000101019.21	0.47
SUCLG1	ENSG00000163541.11	0.47
MFN2	ENSG00000116688.16	0.47
DSCR3	ENSG00000157538.13	0.47
SLC35A4	ENSG00000176087.14	0.47
MDH2	ENSG00000146701.11	0.47
DHRSX	ENSG00000169084.12	0.46
MRPS36	ENSG00000134056.11	0.46
PSKH1	ENSG00000159792.9	0.46
ARF3	ENSG00000134287.9	0.46
CHCHD4	ENSG00000163528.12	0.46
MUL1	ENSG00000090432.6	0.46
CNNM2	ENSG00000148842.17	0.46
ATP6V1E1	ENSG00000131100.12	0.46
NUCB1	ENSG00000104805.15	0.46
LITAF	ENSG00000189067.12	0.46
GHITM	ENSG00000165678.19	0.46
STARD7	ENSG00000084090.13	0.46
GAS2L1	ENSG00000185340.15	0.46
HADHA	ENSG00000084754.10	0.45
MRPL35	ENSG00000132313.14	0.45
NDUFA4	ENSG00000189043.9	0.45
BTBD9	ENSG00000183826.16	0.45
EPHB4	ENSG00000196411.9	0.45
BOLA3	ENSG00000163170.11	0.45
UQCR10	ENSG00000184076.12	0.45
TSPYL5	ENSG00000180543.4	0.45
COX18	ENSG00000163626.16	0.45
GNB5	ENSG00000069966.18	0.45
ASB8	ENSG00000177981.10	0.45
TMEM161B	ENSG00000164180.13	0.45
SLC25A11	ENSG00000108528.13	0.45
PGBD5	ENSG00000177614.9	0.45
NDUFB5	ENSG00000136521.12	0.44
ADAL	ENSG00000168803.14	0.44
COX10	ENSG00000006695.10	0.44
PPARGC1A	ENSG00000109819.8	0.44
