# Supplementary material for: Pan-Cancer analysis shows that ACO2 is a potential prognostic and immunotherapeutic biomarker for multiple cancer types including hepatocellular carcinoma
Source: Front Oncol. 2022 Nov 30;12:1055376. doi: 10.3389/fonc.2022.1055376 (PMC9748622; doi:10.3389/fonc.2022.1055376)
Supplement: Supplementary file 8 [file Table_5.xls]

## Sheet: Sheet1
Samples	shACO2-1	shACO2-2	shACO2-3	NC-1	NC-2	NC-3	log2FC	P.Value
PGF1α	0.0196809	0.0454083	0.025314	0.00158702	0.00125177	0.000714314	4.66922	0.0207318
HCER(20:1)	0.00842035	0.00858742	0.00466081	0.000318787	0.000107417	0.000455201	4.61966	0.00573631
DAG(16:1/18:3)	0.00268561	0.0020469	0.00118059	0.000263054	0.000226747	0.000226174	3.04593	0.0165282
5,6-DIHETRE	0.0287469	0.0328341	0.0114709	0.00631698	0.00339482	0.00271901	2.555	0.0382721
20-COOH-AA	0.119079	0.0583665	0.0755089	0.00490709	0.0095688	0.0297475	2.516	0.0238532
PGE2	0.0134423	0.0216579	0.0111401	0.00185557	0.00306108	0.00456204	2.28639	0.0203279
LPI(16:0)	0.0308205	0.0219069	0.0313453	0.00645362	0.00388624	0.00824082	2.17783	0.00274686
LPI(20:5)	0.0323494	0.023324	0.0194292	0.0129597	0.00190206	0.00373229	2.01402	0.0214032
8,15-DIHETE	0.012567	0.0114817	0.00781713	0.0037848	0.00221824	0.00194161	2.00396	0.00672951
8-iso-PGF2α	0.0720519	0.0835356	0.0897932	0.0482402	0.00948889	0.00971355	1.86329	0.0129422
8-iso-PGF3α	0.00189081	0.00145434	0.00227235	0.000688912	0.000349701	0.000592412	1.78415	0.00664598
PGEM	0.0936095	0.0798435	0.100376	0.0419744	0.0176349	0.0219377	1.74757	0.00264671
bicyclo-PGE2	0.00616881	0.0131534	0.0115114	0.00381563	0.00267566	0.00313713	1.67913	0.0296057
2,3-dinor-11β-PGF2α	0.0827922	0.0973247	0.109265	0.0481555	0.0143938	0.0281241	1.67422	0.0059823
LPI(18:2)	0.0165793	0.0138711	0.0118951	0.00556635	0.00331342	0.00550448	1.55772	0.00382142
9,10-DIHOME	0.00974635	0.00890781	0.0100297	0.00440844	0.00166686	0.00387371	1.52761	0.00230464
15-HETE	0.173244	0.15176	0.129696	0.0587239	0.0186394	0.0810148	1.52154	0.0111833
TAG54:2-FA18:1	0.000201109	0.0014837	0.00265041	0.00374886	0.00504755	0.00397927	-1.55922	0.0257649
TAG40:0-FA14:0	9.1e-05	0.000284617	0.00010741	0.000435482	0.000725389	0.000725076	-1.96511	0.0151626
