# Supplementary material for: Pan-Cancer analysis shows that ACO2 is a potential prognostic and immunotherapeutic biomarker for multiple cancer types including hepatocellular carcinoma
Source: Front Oncol. 2022 Nov 30;12:1055376. doi: 10.3389/fonc.2022.1055376 (PMC9748622; doi:10.3389/fonc.2022.1055376)
Supplement: Supplementary file 9 [file Table_6.csv]

	p_val	avg_log2FC	pct.1	pct.2	p_val_adj
ACO2	0	1.350236646	1	0	0
RPN1	6.55E-106	0.099005915	0.343	0.157	1.07E-101
SLC9A3R2	8.20E-89	0.161823565	0.395	0.205	1.33E-84
INO80C	1.38E-80	0.075991886	0.187	0.073	2.24E-76
RNF187	2.16E-80	0.135881806	0.442	0.243	3.52E-76
HTATIP2	6.32E-76	0.108474134	0.401	0.216	1.03E-71
PPIB	2.59E-75	0.268524241	0.939	0.853	4.22E-71
HTRA1	1.25E-73	0.143611425	0.499	0.296	2.04E-69
PFN1	1.55E-73	0.270209179	0.721	0.54	2.52E-69
HIST1H4H	1.12E-72	0.071183809	0.195	0.081	1.82E-68
HIST2H2AA3	1.01E-70	0.110040019	0.403	0.225	1.64E-66
GPS1	2.32E-69	0.083272557	0.372	0.2	3.77E-65
TEX264	1.10E-67	0.101496334	0.47	0.272	1.79E-63
THOP1	3.33E-66	0.087042148	0.262	0.129	5.41E-62
IGSF8	8.54E-66	0.083263635	0.369	0.201	1.39E-61
IER2	1.00E-65	0.302344381	0.519	0.332	1.63E-61
TMEM256	4.87E-65	0.058378648	0.371	0.201	7.91E-61
LRPAP1	1.77E-64	0.146505682	0.597	0.379	2.88E-60
FBXW5	3.25E-64	0.092647127	0.411	0.234	5.28E-60
DUSP10	1.20E-63	0.076277947	0.177	0.076	1.95E-59
CREB3L3	2.53E-63	0.093200496	0.349	0.19	4.12E-59
COPG1	5.26E-63	0.040073703	0.166	0.068	8.55E-59
TSR3	2.77E-62	0.070782728	0.308	0.162	4.50E-58
LSR	4.96E-62	0.080507063	0.381	0.213	8.06E-58
MDH2	8.27E-62	0.208785317	0.723	0.519	1.34E-57
BACE2	1.23E-61	0.089742787	0.35	0.193	2.00E-57
RHOD	2.45E-61	0.066088934	0.366	0.201	3.98E-57
YWHAH	2.78E-61	0.085015685	0.368	0.206	4.52E-57
RNPEP	4.53E-61	0.074724978	0.409	0.233	7.37E-57
PLIN2	4.73E-61	0.200809754	0.572	0.373	7.69E-57
TUBB4B	1.04E-60	0.163992571	0.546	0.348	1.69E-56
IGFBP2	1.40E-60	0.285147687	0.585	0.399	2.28E-56
CBS	2.01E-60	0.095610424	0.417	0.241	3.26E-56
SND1	2.18E-60	0.064633864	0.305	0.161	3.54E-56
FLAD1	2.91E-60	0.06939724	0.319	0.17	4.74E-56
UBE2L6	5.13E-60	0.073840568	0.257	0.13	8.34E-56
FOSB	7.55E-60	0.128991371	0.255	0.13	1.23E-55
NUTF2	8.38E-60	0.051732914	0.218	0.104	1.36E-55
EIF4A3	1.00E-59	0.08547816	0.421	0.243	1.63E-55
WDR13	1.16E-59	0.054419097	0.341	0.186	1.88E-55
KRT8	1.98E-59	0.312866839	0.804	0.645	3.21E-55
ICAM1	3.47E-59	0.09664626	0.184	0.083	5.64E-55
TGFBI	3.70E-59	0.094931884	0.411	0.238	6.01E-55
FAM134A	4.23E-59	0.061325924	0.272	0.14	6.88E-55
PRCC	1.01E-58	0.050550563	0.238	0.117	1.64E-54
AGXT2	1.20E-58	0.075414649	0.286	0.15	1.96E-54
NOP58	1.83E-58	0.079044771	0.428	0.248	2.98E-54
SLC3A2	2.16E-58	0.098468133	0.355	0.201	3.51E-54
C1R	3.54E-58	0.146249063	0.548	0.351	5.75E-54
APOA5	5.54E-58	0.147733332	0.506	0.32	9.01E-54
DIAPH1	6.67E-58	0.043535106	0.388	0.218	1.08E-53
EVA1A	1.03E-57	0.067908865	0.294	0.156	1.67E-53
MAP2K2	1.39E-57	0.060305436	0.309	0.167	2.26E-53
EGLN2	1.89E-57	0.040804798	0.206	0.097	3.07E-53
TMEM53	1.96E-57	0.05520329	0.266	0.137	3.19E-53
TUBB2A	2.04E-57	0.125362472	0.482	0.296	3.32E-53
PGAM1	2.74E-57	0.084329625	0.486	0.294	4.45E-53
CCT7	2.88E-57	0.093057281	0.507	0.311	4.68E-53
ATP6V0D1	3.12E-57	0.065531582	0.377	0.213	5.07E-53
F10	3.47E-57	0.075589201	0.484	0.293	5.64E-53
SUCLG2	3.55E-57	0.127175703	0.546	0.347	5.77E-53
SEC61G	4.53E-57	0.18477915	0.738	0.559	7.36E-53
UROS	7.20E-57	0.058343206	0.312	0.168	1.17E-52
HLA-DRA	8.27E-57	0.042772223	0.347	0.192	1.34E-52
DGCR6L	9.27E-57	0.102464176	0.482	0.294	1.51E-52
MRPS12	1.59E-56	0.097301682	0.498	0.306	2.58E-52
AMFR	1.88E-56	0.033678769	0.244	0.122	3.06E-52
PPP1CA	2.90E-56	0.116871346	0.568	0.359	4.72E-52
SF3B4	2.97E-56	0.061610275	0.294	0.157	4.82E-52
FKBP4	3.52E-56	0.081214201	0.47	0.282	5.73E-52
GLUD1	4.91E-56	0.073890337	0.483	0.295	7.99E-52
ZMAT5	4.95E-56	0.040877045	0.24	0.119	8.05E-52
RAB8A	5.14E-56	0.045596341	0.225	0.11	8.36E-52
EPHX2	6.85E-56	0.065870527	0.325	0.177	1.11E-51
PPAP2A	6.94E-56	0.082359969	0.349	0.198	1.13E-51
THEM6	7.03E-56	0.112392125	0.556	0.352	1.14E-51
ARSA	8.40E-56	0.042142497	0.252	0.128	1.37E-51
TMBIM1	8.82E-56	0.057911957	0.325	0.178	1.43E-51
SLC39A3	9.11E-56	0.067710196	0.334	0.185	1.48E-51
ILVBL	1.57E-55	0.05117823	0.237	0.119	2.56E-51
MRPL4	1.63E-55	0.068392854	0.433	0.254	2.65E-51
CPSF3L	3.33E-55	0.064126076	0.231	0.115	5.42E-51
LAP3	3.56E-55	0.071693442	0.396	0.23	5.79E-51
ARF5	3.78E-55	0.044445618	0.327	0.179	6.15E-51
GPR108	4.20E-55	0.05609947	0.353	0.198	6.82E-51
BCL2L10	4.97E-55	0.077960606	0.341	0.191	8.09E-51
IDH2	4.98E-55	0.224312687	0.771	0.591	8.10E-51
CORO1B	5.75E-55	0.049605266	0.325	0.179	9.35E-51
SLC25A4	5.77E-55	0.098849011	0.517	0.319	9.38E-51
DHODH	6.61E-55	0.049315741	0.206	0.098	1.08E-50
PLIN5	6.74E-55	0.057484523	0.348	0.195	1.10E-50
SNRNP40	7.64E-55	0.037649979	0.147	0.061	1.24E-50
TMEM63B	1.01E-54	0.025273823	0.281	0.148	1.64E-50
EIF4E2	1.12E-54	0.069469112	0.449	0.267	1.82E-50
VIM	1.20E-54	0.04612994	0.159	0.069	1.95E-50
ATF3	2.00E-54	0.326146994	0.46	0.299	3.25E-50
STIP1	2.55E-54	0.053295879	0.232	0.117	4.15E-50
ECE2	3.66E-54	0.072334291	0.346	0.196	5.95E-50
PIM3	3.69E-54	0.065282709	0.286	0.154	6.00E-50
FH	3.95E-54	0.079410543	0.459	0.277	6.43E-50
MRPS30	4.25E-54	0.061668436	0.301	0.163	6.92E-50
HSF1	4.69E-54	0.080142005	0.465	0.282	7.62E-50
PARP10	5.47E-54	0.03981442	0.209	0.101	8.89E-50
EIF2S1	5.60E-54	0.064594692	0.335	0.187	9.10E-50
PYCRL	5.73E-54	0.038634053	0.246	0.125	9.32E-50
CHST13	6.95E-54	0.06145164	0.33	0.184	1.13E-49
GNAS	7.24E-54	0.046500116	0.326	0.181	1.18E-49
LPIN2	7.28E-54	0.065134373	0.389	0.226	1.18E-49
SPSB3	1.08E-53	0.066569886	0.341	0.192	1.75E-49
TUBA1C	1.10E-53	0.101145318	0.38	0.221	1.79E-49
PSMD3	1.38E-53	0.07270178	0.446	0.266	2.25E-49
ATP6AP1	1.51E-53	0.038512318	0.322	0.177	2.46E-49
DMGDH	1.64E-53	0.045638387	0.309	0.169	2.67E-49
DUS1L	2.39E-53	0.053659353	0.313	0.172	3.89E-49
CYP2J2	2.42E-53	0.047504254	0.219	0.108	3.93E-49
PSMD6	2.46E-53	0.069838932	0.396	0.231	3.99E-49
RDH16	2.77E-53	0.086475894	0.299	0.165	4.50E-49
COQ9	3.87E-53	0.063234541	0.296	0.161	6.29E-49
LSM1	4.04E-53	0.152232815	0.627	0.419	6.57E-49
BRD2	5.64E-53	0.266075787	0.697	0.503	9.18E-49
SCO2	5.67E-53	0.054020385	0.282	0.151	9.22E-49
TOLLIP	8.64E-53	0.043419329	0.385	0.222	1.41E-48
CRYAA	1.42E-52	0.087985192	0.412	0.247	2.31E-48
PTP4A2	1.44E-52	0.078534326	0.391	0.23	2.34E-48
HSDL2	1.48E-52	0.050925855	0.327	0.182	2.41E-48
PPP1R14B	1.69E-52	0.079072922	0.438	0.265	2.74E-48
COPS6	2.02E-52	0.069753577	0.457	0.276	3.28E-48
ABAT	2.50E-52	0.044608184	0.247	0.127	4.07E-48
BRF2	2.61E-52	0.053670966	0.241	0.124	4.24E-48
SMIM12	2.94E-52	0.053734884	0.343	0.193	4.79E-48
SLC25A11	3.47E-52	0.04093946	0.313	0.172	5.65E-48
FBP1	3.60E-52	0.167615863	0.585	0.394	5.85E-48
Mar-02	4.53E-52	0.041887927	0.171	0.078	7.36E-48
SCAMP2	4.86E-52	0.061970508	0.369	0.214	7.90E-48
CA2	4.94E-52	0.071795846	0.349	0.2	8.03E-48
PPP2R1B	5.41E-52	0.044105568	0.283	0.153	8.79E-48
TMEM37	5.55E-52	0.061528292	0.35	0.2	9.03E-48
RNF10	6.04E-52	0.04472335	0.237	0.121	9.82E-48
MAGED2	6.45E-52	0.059468319	0.262	0.139	1.05E-47
IER3	6.66E-52	0.22257193	0.387	0.238	1.08E-47
NEU4	6.81E-52	0.046641716	0.244	0.126	1.11E-47
POR	7.00E-52	0.121008456	0.615	0.409	1.14E-47
ZNF259	7.04E-52	0.050837401	0.242	0.125	1.14E-47
TRAF4	7.87E-52	0.049917072	0.282	0.152	1.28E-47
PLEC	1.03E-51	0.042211884	0.321	0.179	1.68E-47
AKAP13	1.06E-51	0.056549272	0.312	0.175	1.73E-47
DPP7	1.27E-51	0.048269072	0.132	0.054	2.06E-47
PTOV1	1.27E-51	0.067950936	0.355	0.204	2.06E-47
SMYD2	1.51E-51	0.06844357	0.398	0.234	2.45E-47
SRM	1.59E-51	0.068841164	0.462	0.279	2.59E-47
CADM1	1.65E-51	0.058347709	0.399	0.234	2.69E-47
ETHE1	1.91E-51	0.072989966	0.438	0.264	3.10E-47
JUP	1.97E-51	0.046536732	0.218	0.109	3.20E-47
NTMT1	2.05E-51	0.032035632	0.309	0.17	3.34E-47
ACTN4	2.11E-51	0.052123968	0.33	0.187	3.43E-47
UBE2M	2.59E-51	0.038200532	0.148	0.064	4.21E-47
TFG	2.64E-51	0.099074254	0.56	0.354	4.30E-47
PDZK1	3.26E-51	0.056589794	0.369	0.213	5.30E-47
ALDH4A1	3.60E-51	0.061552867	0.427	0.255	5.86E-47
HHEX	4.24E-51	0.104473576	0.391	0.234	6.89E-47
TOMM22	4.65E-51	0.080640369	0.488	0.301	7.57E-47
TGM3	4.88E-51	0.046922068	0.243	0.126	7.94E-47
ASL	4.93E-51	0.136649933	0.648	0.445	8.02E-47
BCAS2	5.43E-51	0.056569544	0.371	0.215	8.83E-47
GLT8D1	5.69E-51	0.058856268	0.275	0.148	9.25E-47
RPS12	6.60E-51	-0.21478305	0.997	0.988	1.07E-46
GIPC1	6.84E-51	0.051556565	0.248	0.13	1.11E-46
NFIC	7.70E-51	0.069939637	0.46	0.277	1.25E-46
CALU	8.33E-51	0.043548237	0.304	0.168	1.35E-46
KLF4	8.54E-51	0.131101604	0.278	0.156	1.39E-46
GPT2	9.94E-51	0.031641594	0.368	0.212	1.62E-46
C10orf10	9.99E-51	0.164038714	0.475	0.305	1.62E-46
RTCB	1.56E-50	0.056360417	0.273	0.148	2.54E-46
TMEM106C	1.84E-50	0.062992014	0.212	0.107	3.00E-46
MAD2L2	1.96E-50	0.044893114	0.352	0.201	3.19E-46
TXNRD2	2.26E-50	0.051577223	0.274	0.148	3.68E-46
CDIPT	2.65E-50	0.067721718	0.427	0.257	4.31E-46
RPS6KB2	2.87E-50	0.029172394	0.266	0.141	4.66E-46
OSBPL9	3.02E-50	0.046540591	0.348	0.2	4.91E-46
NOC2L	3.42E-50	0.046265167	0.292	0.16	5.56E-46
CCDC124	3.67E-50	0.051260038	0.382	0.224	5.96E-46
FBXL6	3.78E-50	0.041880103	0.264	0.141	6.14E-46
PPP2R1A	3.78E-50	0.057309681	0.392	0.232	6.15E-46
GPT	3.84E-50	0.09524696	0.489	0.311	6.25E-46
TRAP1	4.00E-50	0.057854637	0.392	0.232	6.50E-46
POLD2	4.08E-50	0.048383259	0.338	0.193	6.64E-46
ACO1	4.21E-50	0.044258433	0.341	0.194	6.84E-46
PLK2	4.65E-50	0.100785778	0.215	0.11	7.56E-46
ANGPTL4	4.74E-50	0.1059495	0.489	0.314	7.71E-46
HYAL1	6.41E-50	0.048623748	0.326	0.185	1.04E-45
PGLS	6.46E-50	0.086841447	0.533	0.339	1.05E-45
QARS	7.08E-50	0.052153934	0.26	0.138	1.15E-45
PLA2G12A	8.30E-50	0.044321907	0.285	0.156	1.35E-45
C19orf24	1.23E-49	0.093913565	0.532	0.338	1.99E-45
TEN1	1.28E-49	0.038547834	0.304	0.169	2.09E-45
LYPLA2	1.33E-49	0.054102799	0.296	0.164	2.17E-45
OCEL1	1.41E-49	0.052830842	0.258	0.138	2.30E-45
AHCY	1.51E-49	0.072715206	0.481	0.296	2.45E-45
CHMP1B	1.80E-49	0.034010762	0.232	0.119	2.92E-45
CRAT	1.83E-49	0.035400238	0.207	0.103	2.97E-45
PFKL	1.91E-49	0.040936206	0.325	0.184	3.11E-45
PIH1D1	1.93E-49	0.049628935	0.381	0.223	3.14E-45
SNRNP70	2.00E-49	0.039904985	0.354	0.203	3.25E-45
NAGS	2.56E-49	0.068768537	0.308	0.174	4.17E-45
SCRN2	2.66E-49	0.061542298	0.391	0.232	4.33E-45
MRPL15	3.07E-49	0.176604555	0.784	0.586	5.00E-45
HSD3B7	3.34E-49	0.05015182	0.208	0.104	5.43E-45
IMPDH2	3.40E-49	0.064917868	0.319	0.181	5.52E-45
IGFBP7	3.64E-49	0.004867618	0.313	0.175	5.91E-45
PSMD13	3.94E-49	0.05350233	0.379	0.224	6.41E-45
PREB	4.14E-49	0.034311076	0.205	0.101	6.73E-45
GABARAPL1	4.85E-49	0.035742739	0.323	0.182	7.88E-45
TLE1	5.08E-49	0.049416468	0.313	0.176	8.27E-45
COMTD1	5.11E-49	0.038785017	0.283	0.155	8.30E-45
SLC27A3	5.46E-49	0.044498897	0.257	0.137	8.88E-45
GNL3	6.04E-49	0.065933417	0.386	0.23	9.83E-45
TMEM110	6.82E-49	0.039147124	0.238	0.124	1.11E-44
DNPEP	6.82E-49	0.052856877	0.336	0.191	1.11E-44
FAM195A	8.33E-49	0.115361958	0.594	0.389	1.35E-44
NFKBIZ	8.97E-49	0.096256891	0.283	0.159	1.46E-44
C20orf24	9.05E-49	0.089818894	0.524	0.333	1.47E-44
TNIP1	9.13E-49	0.055976168	0.314	0.177	1.48E-44
AGPAT2	1.17E-48	0.075076821	0.499	0.31	1.90E-44
ACP2	1.24E-48	0.040329144	0.225	0.116	2.02E-44
HERPUD1	1.25E-48	0.225180851	0.747	0.566	2.03E-44
PEF1	1.32E-48	0.046907449	0.296	0.164	2.15E-44
HYOU1	1.39E-48	0.010895305	0.261	0.14	2.25E-44
FAM173A	1.51E-48	0.05680357	0.429	0.259	2.45E-44
UBE2Q1	1.58E-48	0.042677126	0.3	0.167	2.58E-44
RNF167	1.59E-48	0.042566217	0.308	0.173	2.59E-44
CDK2AP2	1.79E-48	0.074750954	0.461	0.284	2.91E-44
OPLAH	1.80E-48	0.021612017	0.289	0.159	2.93E-44
C8orf47	1.80E-48	0.055689243	0.364	0.214	2.93E-44
TIMM50	1.94E-48	0.043975527	0.289	0.16	3.16E-44
C21orf33	1.97E-48	0.074400638	0.47	0.29	3.21E-44
SERPINB6	2.12E-48	0.05976977	0.52	0.324	3.44E-44
LAGE3	2.12E-48	0.059967321	0.41	0.246	3.45E-44
NUBP2	2.16E-48	0.051098326	0.405	0.243	3.51E-44
FKBP8	2.22E-48	0.074323065	0.52	0.326	3.60E-44
CYP2A6	2.27E-48	0.312577854	0.33	0.2	3.69E-44
SPARC	2.53E-48	0.036947338	0.174	0.082	4.11E-44
ATP1A1	2.77E-48	0.056925128	0.403	0.241	4.51E-44
NDUFA9	2.78E-48	0.050687989	0.351	0.203	4.52E-44
ALDH7A1	3.15E-48	0.086610874	0.551	0.35	5.12E-44
LMF2	3.36E-48	0.048471816	0.227	0.118	5.46E-44
EXOSC5	3.38E-48	0.058815856	0.339	0.195	5.50E-44
AK1	4.27E-48	0.047972852	0.325	0.185	6.95E-44
RBM42	4.27E-48	0.050724153	0.361	0.211	6.95E-44
APEH	4.36E-48	0.045949694	0.28	0.154	7.09E-44
NUDT16L1	4.46E-48	0.053101319	0.36	0.21	7.25E-44
CDV3	4.52E-48	0.024136652	0.289	0.159	7.35E-44
ADAR	4.64E-48	0.044954135	0.39	0.231	7.55E-44
CERS4	4.74E-48	0.0427818	0.303	0.169	7.70E-44
GLYAT	5.01E-48	0.063138041	0.293	0.164	8.15E-44
SLC39A1	5.09E-48	0.089158707	0.454	0.284	8.28E-44
BAIAP2	5.84E-48	0.039454305	0.321	0.182	9.49E-44
ACTN1	6.27E-48	0.046909335	0.255	0.138	1.02E-43
IMP3	6.32E-48	0.090926348	0.539	0.348	1.03E-43
DUSP3	6.43E-48	0.050787269	0.409	0.246	1.05E-43
PLOD1	6.54E-48	0.030737152	0.347	0.201	1.06E-43
RAB17	6.91E-48	0.057274283	0.307	0.174	1.12E-43
PNPO	7.27E-48	0.038955413	0.304	0.17	1.18E-43
JUNB	8.04E-48	0.269321333	0.526	0.363	1.31E-43
NDRG2	8.06E-48	0.065608281	0.358	0.211	1.31E-43
CAP1	8.28E-48	0.076174367	0.477	0.297	1.35E-43
PPP4R2	9.35E-48	0.056160784	0.408	0.246	1.52E-43
POLR2C	1.03E-47	0.036977048	0.317	0.18	1.67E-43
NDUFA8	1.09E-47	0.098774306	0.564	0.365	1.78E-43
PSMC4	1.26E-47	0.080804275	0.48	0.3	2.06E-43
RRS1	1.29E-47	0.073831617	0.463	0.287	2.10E-43
TPRG1L	1.40E-47	0.031329867	0.207	0.104	2.27E-43
NME3	1.42E-47	0.038764412	0.331	0.19	2.30E-43
DPAGT1	1.50E-47	0.039630109	0.274	0.149	2.44E-43
AMDHD1	1.56E-47	0.065746511	0.417	0.255	2.53E-43
GRB2	1.61E-47	0.03344767	0.281	0.155	2.62E-43
HM13	1.79E-47	0.089568987	0.539	0.347	2.90E-43
COQ5	1.81E-47	0.039990134	0.235	0.123	2.95E-43
TPST2	1.88E-47	0.040928666	0.351	0.203	3.06E-43
YIF1B	1.94E-47	0.039086027	0.265	0.144	3.15E-43
CNDP2	2.04E-47	0.035273672	0.345	0.198	3.32E-43
AGMAT	2.09E-47	0.049688572	0.341	0.197	3.40E-43
CXXC5	2.11E-47	0.086552684	0.532	0.342	3.43E-43
CENPV	2.19E-47	0.039059303	0.243	0.129	3.57E-43
PSMG1	2.30E-47	0.052034041	0.289	0.161	3.74E-43
VCP	2.58E-47	0.03793928	0.476	0.291	4.20E-43
SLC25A10.1	2.77E-47	0.052811044	0.439	0.269	4.51E-43
MKNK2	3.14E-47	0.050244372	0.182	0.089	5.11E-43
SNX2	3.17E-47	0.044690901	0.354	0.206	5.15E-43
PCCB	3.39E-47	0.061789986	0.4	0.241	5.51E-43
PEX13	3.63E-47	0.047854422	0.2	0.1	5.90E-43
CD74	3.80E-47	-0.001963968	0.35	0.203	6.18E-43
NR1I3	3.93E-47	0.073820079	0.218	0.115	6.38E-43
TIMM17B	4.02E-47	0.051848489	0.36	0.212	6.54E-43
SPP2	4.11E-47	0.084937234	0.362	0.217	6.68E-43
TMEM9	4.13E-47	0.062887937	0.474	0.294	6.71E-43
ACOT4	4.39E-47	0.040414214	0.236	0.125	7.14E-43
SDSL	4.66E-47	0.072553303	0.487	0.305	7.58E-43
PLEKHJ1	4.87E-47	0.047659764	0.342	0.198	7.92E-43
METRN	5.30E-47	0.041938401	0.201	0.102	8.61E-43
ABHD12	5.39E-47	0.035374629	0.205	0.103	8.77E-43
COQ4	6.09E-47	0.050270218	0.306	0.174	9.90E-43
HSD17B2	6.14E-47	0.077769856	0.473	0.296	9.98E-43
SYNGR2	6.17E-47	0.068381865	0.497	0.31	1.00E-42
GLRX2	6.49E-47	0.068394913	0.429	0.263	1.05E-42
SEC61A1	6.85E-47	0.029039817	0.341	0.197	1.11E-42
ADIPOR1	7.22E-47	0.08329419	0.54	0.346	1.17E-42
CTSB	7.29E-47	0.129616459	0.582	0.39	1.19E-42
DERL3	7.62E-47	0.030415706	0.217	0.112	1.24E-42
ZNF593	7.80E-47	0.04418149	0.405	0.243	1.27E-42
GRPEL1	8.02E-47	0.053950361	0.409	0.247	1.30E-42
POLR2G	8.08E-47	0.081831388	0.502	0.318	1.31E-42
NTHL1	8.33E-47	0.052091938	0.37	0.219	1.35E-42
ASH2L	8.39E-47	0.033250589	0.275	0.151	1.36E-42
PQLC1	9.01E-47	0.029695044	0.323	0.184	1.47E-42
TOM1	9.47E-47	0.035583622	0.192	0.095	1.54E-42
DHRS2	9.60E-47	0.047636767	0.403	0.244	1.56E-42
LINC01018	1.03E-46	0.032411726	0.288	0.161	1.68E-42
SLC27A5	1.10E-46	0.13367657	0.571	0.385	1.79E-42
LAD1	1.10E-46	0.042613782	0.289	0.162	1.79E-42
DGAT1	1.42E-46	0.049260126	0.36	0.212	2.30E-42
IGFBP1	1.44E-46	0.316945987	0.773	0.627	2.35E-42
KLC4	1.46E-46	0.075709362	0.5	0.315	2.38E-42
CYP4F2	1.47E-46	0.076502895	0.315	0.182	2.39E-42
CLPP	1.53E-46	0.054208799	0.388	0.231	2.49E-42
JUND	1.59E-46	0.078123271	0.473	0.298	2.59E-42
AP2M1	1.60E-46	0.064140513	0.542	0.343	2.61E-42
CIDEB	1.68E-46	0.052346804	0.226	0.118	2.73E-42
SARDH	1.90E-46	0.033809213	0.205	0.104	3.08E-42
LACTB	2.23E-46	0.049461402	0.318	0.183	3.62E-42
SLC43A1	2.30E-46	0.025849754	0.328	0.188	3.74E-42
PSMC2	2.43E-46	0.080724185	0.495	0.314	3.95E-42
TMEM179B	2.46E-46	0.085279352	0.544	0.349	4.00E-42
EPS8L2	2.55E-46	0.030471262	0.199	0.1	4.14E-42
MRPL28	2.60E-46	0.051391579	0.407	0.245	4.22E-42
TMEM101	2.72E-46	0.048576984	0.295	0.166	4.42E-42
FAM207A	2.74E-46	0.039448658	0.291	0.163	4.45E-42
Mar-02	2.79E-46	0.044150421	0.438	0.267	4.54E-42
SYVN1	2.87E-46	0.039135236	0.303	0.171	4.66E-42
ABCA8	3.31E-46	0.041008645	0.092	0.033	5.38E-42
ARPC1B	3.46E-46	0.087893425	0.525	0.337	5.62E-42
SPR	3.52E-46	0.05154715	0.415	0.252	5.72E-42
UROD	3.62E-46	0.063422254	0.395	0.237	5.88E-42
GLYATL1	3.75E-46	0.042787476	0.312	0.178	6.09E-42
GOLGA4	3.82E-46	0.030943199	0.404	0.242	6.21E-42
FGFR4	4.09E-46	0.026925342	0.319	0.183	6.64E-42
GOLGB1	4.12E-46	0.042309065	0.232	0.122	6.70E-42
ZNF622	4.47E-46	0.042127834	0.306	0.174	7.27E-42
CTH	4.50E-46	0.054190025	0.271	0.151	7.32E-42
TSSC4	4.75E-46	0.044394582	0.211	0.109	7.73E-42
DEXI	4.99E-46	0.047742678	0.334	0.194	8.11E-42
C17orf89	5.24E-46	0.103876917	0.615	0.42	8.52E-42
SELO	5.34E-46	0.020183948	0.148	0.067	8.68E-42
SIAH2	5.72E-46	0.055469761	0.416	0.254	9.31E-42
DCTPP1	5.76E-46	0.054427337	0.295	0.167	9.37E-42
TMEM161A	5.77E-46	0.028313376	0.253	0.137	9.38E-42
CYP4A22	5.80E-46	0.051546205	0.328	0.192	9.42E-42
DHPS	6.37E-46	0.037856769	0.315	0.18	1.04E-41
FAM103A1	6.55E-46	0.051404865	0.356	0.211	1.07E-41
PPP1R35	7.16E-46	0.040809203	0.218	0.114	1.16E-41
BIN1	7.17E-46	0.046611635	0.198	0.1	1.17E-41
TXNIP	7.77E-46	0.194278012	0.477	0.314	1.26E-41
TP53I13	8.06E-46	0.030055193	0.284	0.158	1.31E-41
DDX49	8.79E-46	0.035321733	0.217	0.112	1.43E-41
TYMP	8.82E-46	0.06255457	0.323	0.189	1.43E-41
ATRAID	8.99E-46	0.045333997	0.448	0.274	1.46E-41
TMEM214	9.43E-46	0.049209675	0.175	0.085	1.53E-41
DHRS4L2	1.00E-45	0.053121396	0.403	0.245	1.63E-41
TMEM109	1.05E-45	0.034301013	0.23	0.121	1.70E-41
PTGES2	1.19E-45	0.02730343	0.27	0.149	1.94E-41
GTPBP6	1.25E-45	0.039077707	0.22	0.114	2.03E-41
CLN3.1	1.25E-45	0.04187952	0.3	0.171	2.03E-41
CHCHD3	1.31E-45	0.048464526	0.286	0.16	2.13E-41
GADD45G	1.36E-45	0.126110911	0.409	0.256	2.22E-41
PCBP2	1.38E-45	0.064815544	0.496	0.314	2.24E-41
GADD45A	1.39E-45	0.09264165	0.483	0.308	2.25E-41
ASPG	1.45E-45	0.037499149	0.147	0.067	2.36E-41
HMOX2	1.47E-45	0.031275305	0.268	0.147	2.39E-41
MST1	1.64E-45	0.045363298	0.439	0.271	2.67E-41
TPGS1	1.68E-45	0.046680605	0.288	0.163	2.74E-41
C9orf142	1.69E-45	0.035192684	0.308	0.176	2.75E-41
RORA	1.73E-45	0.0421216	0.387	0.232	2.82E-41
TOMM40	1.78E-45	0.048116202	0.353	0.208	2.90E-41
RAB6A	1.84E-45	0.058442434	0.29	0.165	2.99E-41
TACO1	2.05E-45	0.048671604	0.421	0.257	3.34E-41
SLU7	2.06E-45	0.042814266	0.281	0.157	3.35E-41
GCDH	2.33E-45	0.026181165	0.218	0.113	3.79E-41
DBNL	2.60E-45	0.037931826	0.24	0.129	4.22E-41
SNF8	2.66E-45	0.124110607	0.634	0.43	4.33E-41
MGAT4B	3.02E-45	0.048774804	0.413	0.253	4.91E-41
ARL1	3.22E-45	0.054737952	0.425	0.259	5.24E-41
DAK	3.55E-45	0.061253982	0.437	0.272	5.77E-41
UNC50	3.55E-45	0.041733155	0.337	0.197	5.77E-41
MAT2A	3.61E-45	0.044398059	0.276	0.155	5.88E-41
PLA2G12B	3.72E-45	0.040520077	0.33	0.19	6.05E-41
TMX2	3.77E-45	0.05179254	0.415	0.254	6.13E-41
DUSP1	3.90E-45	0.369423883	0.791	0.637	6.34E-41
PNPLA2	3.90E-45	0.026265832	0.2	0.102	6.34E-41
SLC30A10	4.18E-45	0.060166222	0.479	0.302	6.80E-41
AKR1A1	4.27E-45	0.116195978	0.643	0.44	6.95E-41
SPNS1	4.32E-45	0.031870121	0.272	0.151	7.02E-41
ATIC	4.46E-45	0.028216768	0.29	0.162	7.25E-41
ACBD4	4.62E-45	0.028770904	0.146	0.066	7.52E-41
UQCRC1	4.76E-45	0.101443051	0.575	0.382	7.73E-41
WDR1	4.77E-45	0.038198714	0.285	0.16	7.76E-41
FN3KRP	5.03E-45	0.051274724	0.217	0.114	8.18E-41
MGAT1	5.28E-45	0.02532856	0.34	0.199	8.58E-41
SIGIRR	5.37E-45	0.074378725	0.474	0.301	8.73E-41
USO1	6.02E-45	0.047314396	0.342	0.202	9.78E-41
TOM1L1	6.49E-45	0.03421963	0.354	0.208	1.05E-40
NDUFS7	6.63E-45	0.13281976	0.685	0.484	1.08E-40
SNX17	6.71E-45	0.045481193	0.31	0.177	1.09E-40
TMED1	6.72E-45	0.032438202	0.278	0.155	1.09E-40
CDC37	6.74E-45	0.049999517	0.472	0.293	1.10E-40
P4HA1	6.84E-45	0.059078218	0.159	0.075	1.11E-40
CLPTM1L	7.16E-45	0.015463614	0.349	0.205	1.16E-40
CTSF	7.27E-45	0.087659743	0.563	0.369	1.18E-40
LEPR	7.38E-45	0.053789873	0.431	0.268	1.20E-40
GCHFR	7.50E-45	0.091784883	0.529	0.346	1.22E-40
RHOB	7.57E-45	0.181488556	0.645	0.461	1.23E-40
SLC13A5	7.93E-45	0.045083929	0.234	0.126	1.29E-40
WDR18	8.28E-45	0.027339298	0.331	0.191	1.35E-40
GAPDH	8.77E-45	0.16194782	0.992	0.976	1.43E-40
COPZ1	9.12E-45	0.084476306	0.551	0.357	1.48E-40
ZFAND2B	9.28E-45	0.036348972	0.218	0.114	1.51E-40
TMEM126B	9.29E-45	0.043926	0.378	0.224	1.51E-40
VWA1	9.48E-45	0.04912345	0.186	0.094	1.54E-40
METTL23	9.51E-45	0.046483234	0.465	0.288	1.55E-40
Sep-06	9.99E-45	0.046586532	0.316	0.183	1.63E-40
ADSL	1.00E-44	0.03103406	0.287	0.161	1.63E-40
GORASP2	1.08E-44	0.04692082	0.31	0.178	1.76E-40
TUBG1	1.09E-44	0.039331051	0.214	0.112	1.77E-40
ALG14	1.17E-44	0.040251055	0.327	0.189	1.90E-40
TTC38	1.22E-44	0.01884768	0.316	0.181	1.98E-40
DDX39A	1.48E-44	0.041416922	0.287	0.162	2.41E-40
RBBP7	1.51E-44	0.036132346	0.281	0.157	2.45E-40
IDH3A	1.54E-44	0.033691542	0.179	0.088	2.50E-40
CYC1	1.58E-44	0.171846111	0.959	0.886	2.56E-40
LEPROTL1	1.59E-44	0.034672572	0.346	0.203	2.58E-40
IRS2	1.61E-44	0.053506498	0.435	0.27	2.62E-40
COPRS	1.65E-44	0.064172274	0.47	0.295	2.69E-40
CLPTM1	1.66E-44	0.042694739	0.401	0.242	2.70E-40
RRAGA	1.68E-44	0.037384421	0.285	0.161	2.73E-40
AMT	1.72E-44	0.033104377	0.233	0.125	2.79E-40
NSL1	1.82E-44	0.029021254	0.305	0.173	2.95E-40
TGM2	1.89E-44	0.047180771	0.219	0.116	3.08E-40
VPS72	1.94E-44	0.027726591	0.275	0.153	3.16E-40
ABHD14B	2.25E-44	0.115817291	0.66	0.459	3.66E-40
UTP23	2.27E-44	0.032804514	0.341	0.2	3.70E-40
ARL4D	2.36E-44	0.087345854	0.302	0.177	3.84E-40
CLNS1A	2.56E-44	0.0719042	0.52	0.333	4.16E-40
GOLT1A	2.87E-44	0.051245159	0.458	0.286	4.67E-40
SDF2	2.96E-44	0.052533816	0.394	0.239	4.81E-40
ESPN	3.41E-44	0.059981899	0.445	0.277	5.54E-40
SLC17A9	3.44E-44	0.018103993	0.215	0.112	5.59E-40
RARS	3.50E-44	0.037654405	0.393	0.238	5.70E-40
AIMP2	3.88E-44	0.037236701	0.324	0.188	6.31E-40
PSMD1	4.30E-44	0.030715698	0.399	0.242	6.99E-40
RRP36	4.42E-44	0.038729044	0.408	0.247	7.19E-40
NUDT16	4.58E-44	0.026423711	0.371	0.221	7.45E-40
ILK	4.72E-44	0.039366589	0.232	0.125	7.67E-40
TTC3	4.77E-44	0.045461206	0.448	0.277	7.76E-40
LSMD1	4.94E-44	0.075854721	0.53	0.343	8.03E-40
FNTA	5.42E-44	0.116088809	0.608	0.41	8.81E-40
DHRS4	5.54E-44	0.027634261	0.21	0.109	9.00E-40
ESRRA	5.73E-44	0.051773181	0.23	0.125	9.32E-40
RCL1	6.14E-44	0.04947944	0.265	0.149	9.98E-40
DCPS	6.24E-44	0.053186709	0.402	0.246	1.02E-39
CREB3	6.39E-44	0.057660163	0.154	0.073	1.04E-39
SLC50A1	6.62E-44	0.045942805	0.349	0.207	1.08E-39
FBXO17	6.67E-44	0.029874681	0.266	0.147	1.08E-39
ECHDC3	6.69E-44	0.050803919	0.396	0.241	1.09E-39
FUNDC2	6.72E-44	0.038517947	0.313	0.181	1.09E-39
IFRD2	6.82E-44	0.034673227	0.324	0.188	1.11E-39
NFKBIA	7.03E-44	0.20834366	0.538	0.36	1.14E-39
PPIC	7.39E-44	0.064189756	0.54	0.346	1.20E-39
ERI3	7.78E-44	0.039478337	0.22	0.117	1.26E-39
SSNA1	8.56E-44	0.041680599	0.43	0.264	1.39E-39
RUVBL2	9.28E-44	0.035463488	0.303	0.173	1.51E-39
FARSA	9.36E-44	0.030923185	0.228	0.122	1.52E-39
ANXA11	9.53E-44	0.049085587	0.383	0.233	1.55E-39
GALE	9.62E-44	0.040020673	0.379	0.229	1.56E-39
TERF1	9.68E-44	0.066629316	0.472	0.298	1.57E-39
ALKBH7	1.01E-43	0.087277932	0.565	0.369	1.65E-39
PIN1	1.10E-43	0.0341701	0.407	0.246	1.79E-39
FKBP11	1.16E-43	0.067598238	0.398	0.246	1.89E-39
MPI	1.19E-43	0.036185854	0.232	0.125	1.94E-39
PC	1.23E-43	0.028591757	0.246	0.135	2.00E-39
EIF3B	1.24E-43	0.040088796	0.266	0.149	2.02E-39
ENO1	1.26E-43	0.184321783	0.837	0.674	2.05E-39
IFI35	1.26E-43	0.038373088	0.274	0.154	2.05E-39
SMPD1	1.28E-43	0.039255233	0.203	0.105	2.08E-39
ASNA1	1.28E-43	0.046655853	0.293	0.168	2.08E-39
STX10	1.42E-43	0.039617983	0.277	0.156	2.31E-39
SRP19	1.43E-43	0.049500504	0.428	0.263	2.33E-39
ETF1	1.43E-43	0.042237224	0.324	0.19	2.33E-39
PIPOX	1.48E-43	0.10383074	0.612	0.414	2.40E-39
PTPRF	1.53E-43	0.024708429	0.345	0.203	2.49E-39
AP1M1	1.59E-43	0.022494182	0.195	0.099	2.58E-39
ASPSCR1	1.61E-43	0.018009174	0.367	0.218	2.62E-39
RHOBTB3	1.71E-43	0.052494194	0.439	0.274	2.78E-39
OPTN	1.83E-43	0.037945432	0.29	0.165	2.97E-39
ANXA6	2.03E-43	0.080840316	0.558	0.366	3.31E-39
TRABD	2.04E-43	0.032142028	0.194	0.099	3.31E-39
CNP	2.07E-43	0.03753749	0.198	0.102	3.37E-39
MALSU1	2.12E-43	0.047670721	0.461	0.287	3.45E-39
NME4	2.16E-43	0.085937046	0.578	0.381	3.52E-39
ATXN10	2.29E-43	0.045665419	0.329	0.194	3.72E-39
MTX1	2.29E-43	0.046291735	0.429	0.264	3.73E-39
DNAJC21	2.31E-43	0.028721951	0.267	0.149	3.75E-39
REXO2	2.37E-43	0.055078671	0.481	0.302	3.85E-39
EGR1	2.37E-43	0.200941627	0.51	0.353	3.85E-39
PHAX	2.39E-43	0.035351616	0.285	0.162	3.88E-39
MRPL9	2.74E-43	0.031887484	0.359	0.213	4.46E-39
GNB1	2.82E-43	0.039622565	0.323	0.19	4.59E-39
RPP40	2.88E-43	0.042726857	0.343	0.203	4.69E-39
NRBP2	2.95E-43	0.04776407	0.493	0.311	4.80E-39
BSDC1	3.01E-43	0.025513794	0.288	0.163	4.89E-39
SERINC3	3.02E-43	0.03950502	0.36	0.216	4.91E-39
FABP5	3.04E-43	0.037935188	0.161	0.077	4.95E-39
ECSIT	3.28E-43	0.025583163	0.243	0.132	5.33E-39
PPT1	3.41E-43	0.033386136	0.206	0.108	5.55E-39
TAPBPL	3.50E-43	0.026130302	0.253	0.139	5.68E-39
EPN1	3.60E-43	0.035689109	0.265	0.148	5.86E-39
C6orf47	3.75E-43	0.031226918	0.213	0.112	6.10E-39
LMAN1	3.86E-43	0.086873682	0.588	0.389	6.28E-39
ZNF511	3.91E-43	0.043727905	0.237	0.128	6.35E-39
NGFRAP1	3.92E-43	0.072560025	0.311	0.185	6.38E-39
ARSE	3.98E-43	0.017248554	0.334	0.195	6.48E-39
MRPS23	4.21E-43	0.055344947	0.404	0.249	6.85E-39
FIBP	4.26E-43	0.045812508	0.331	0.195	6.92E-39
PDK2	4.33E-43	0.030270309	0.209	0.109	7.04E-39
SLC35B2	4.62E-43	0.086277317	0.57	0.377	7.51E-39
DNAJC1	4.70E-43	0.050282264	0.386	0.236	7.63E-39
TSPAN4	4.76E-43	0.044515057	0.367	0.22	7.75E-39
STUB1	4.89E-43	0.074993394	0.529	0.341	7.95E-39
SLC10A1	4.92E-43	0.055399177	0.285	0.163	8.00E-39
HSD17B8	5.34E-43	0.130664638	0.669	0.479	8.68E-39
AIFM1	5.38E-43	0.026306905	0.293	0.168	8.74E-39
HEXA	5.67E-43	0.047283763	0.493	0.314	9.22E-39
ZBTB8OS	5.92E-43	0.052158766	0.357	0.216	9.62E-39
CTSZ	6.24E-43	0.031556154	0.284	0.161	1.01E-38
ERLIN2	6.32E-43	0.007794969	0.422	0.259	1.03E-38
RRP7A	6.39E-43	0.037653715	0.264	0.147	1.04E-38
C8orf76	6.40E-43	0.032258742	0.307	0.178	1.04E-38
RNH1	6.41E-43	0.056616793	0.508	0.323	1.04E-38
DCTN2	6.52E-43	0.042271354	0.299	0.172	1.06E-38
POLR1C	6.94E-43	0.033056812	0.283	0.16	1.13E-38
PAPSS2	6.95E-43	0.025503567	0.208	0.109	1.13E-38
MAGOH	7.16E-43	0.028293505	0.378	0.226	1.16E-38
PPP1R15B	7.24E-43	0.038165803	0.351	0.209	1.18E-38
SIGMAR1	7.28E-43	0.05857016	0.494	0.315	1.18E-38
STAT3	7.85E-43	0.058301833	0.431	0.269	1.28E-38
CDC42EP1	8.15E-43	0.044009932	0.241	0.132	1.33E-38
SMCO4	8.44E-43	0.036451785	0.383	0.23	1.37E-38
NMI	8.95E-43	0.042829707	0.227	0.123	1.46E-38
NUDT7	1.02E-42	0.045858358	0.228	0.123	1.66E-38
CYP4F11	1.09E-42	0.043191247	0.295	0.17	1.77E-38
RNF114	1.14E-42	0.041884739	0.303	0.175	1.85E-38
NT5C3B	1.21E-42	0.052382747	0.321	0.188	1.97E-38
GMPR2	1.23E-42	0.032027151	0.21	0.11	2.00E-38
IGFBP4	1.26E-42	0.103879027	0.633	0.433	2.04E-38
SP100	1.32E-42	0.027478325	0.329	0.193	2.15E-38
LAPTM4B	1.37E-42	0.081997903	0.575	0.379	2.22E-38
IMP4	1.45E-42	0.036430767	0.363	0.217	2.36E-38
GPD1	1.48E-42	0.039376158	0.141	0.065	2.41E-38
TXNDC12	1.52E-42	0.057580739	0.489	0.311	2.48E-38
BABAM1	1.71E-42	0.032619599	0.323	0.189	2.79E-38
URM1	1.72E-42	0.032102065	0.281	0.159	2.80E-38
ETS2	1.74E-42	0.050161548	0.384	0.235	2.83E-38
ADCK5	1.89E-42	0.030792073	0.171	0.085	3.07E-38
TMEM9B	1.90E-42	0.041247073	0.374	0.225	3.08E-38
RAB11B	1.99E-42	0.038581247	0.254	0.142	3.23E-38
TRIAP1	2.05E-42	0.054994952	0.381	0.231	3.33E-38
ALKBH2	2.06E-42	0.029764137	0.234	0.127	3.34E-38
C1orf198	2.13E-42	0.039188586	0.177	0.089	3.47E-38
OAF	2.28E-42	0.051947024	0.43	0.27	3.71E-38
GBA	2.32E-42	0.016663574	0.289	0.165	3.78E-38
TAP2.1	2.38E-42	0.04161046	0.195	0.101	3.86E-38
PPP1R7	2.40E-42	0.037380315	0.348	0.208	3.90E-38
MLPH	2.41E-42	0.035632847	0.156	0.074	3.92E-38
CTDSP2	2.41E-42	0.043541555	0.151	0.071	3.92E-38
PLOD3	2.43E-42	0.028080547	0.263	0.147	3.96E-38
AQP3	2.45E-42	0.04193678	0.244	0.135	3.98E-38
CMTM8	2.54E-42	0.053072939	0.5	0.319	4.13E-38
SNRNP25	2.66E-42	0.038727262	0.333	0.197	4.32E-38
DIO1	2.77E-42	0.033704947	0.389	0.236	4.50E-38
NSFL1C	2.80E-42	0.028441958	0.31	0.18	4.56E-38
CHID1	2.95E-42	0.01968409	0.344	0.204	4.79E-38
HSPBP1	2.95E-42	0.031869837	0.244	0.133	4.80E-38
SYS1	3.03E-42	0.029455858	0.211	0.111	4.93E-38
OXLD1	3.15E-42	0.040330684	0.393	0.239	5.11E-38
GGCT	3.18E-42	0.040105375	0.413	0.254	5.17E-38
NAE1	3.43E-42	0.039362548	0.206	0.108	5.58E-38
MARVELD2	3.54E-42	0.038117046	0.263	0.148	5.76E-38
TRIB1	3.68E-42	0.083531929	0.389	0.245	5.98E-38
SLC39A11	3.77E-42	0.044831221	0.213	0.113	6.14E-38
GFER	3.95E-42	0.025357656	0.266	0.149	6.42E-38
PEPD	4.01E-42	0.114491275	0.649	0.445	6.52E-38
DUSP22	4.07E-42	0.039060758	0.369	0.222	6.62E-38
YIPF2	4.11E-42	0.040058828	0.19	0.098	6.68E-38
IL13RA1	4.20E-42	0.018820773	0.343	0.202	6.83E-38
C19orf66	4.22E-42	0.035696719	0.389	0.237	6.87E-38
TBC1D7	4.30E-42	0.02776786	0.39	0.236	6.99E-38
BOK	4.40E-42	0.02685144	0.186	0.095	7.15E-38
SLC25A39	4.49E-42	0.110817339	0.676	0.469	7.31E-38
NRBP1	4.58E-42	0.023009884	0.24	0.131	7.45E-38
BYSL	4.69E-42	0.034740036	0.297	0.172	7.63E-38
NDUFB8.1	4.69E-42	0.079352443	0.59	0.391	7.63E-38
RHBDD3	4.77E-42	0.033853149	0.203	0.106	7.75E-38
SRA1	4.83E-42	0.069438579	0.532	0.343	7.86E-38
SLC39A5	5.20E-42	0.046306301	0.345	0.208	8.46E-38
ERGIC1	5.25E-42	0.04651005	0.432	0.27	8.53E-38
PPCS	5.27E-42	0.047916881	0.411	0.254	8.57E-38
NCSTN	5.30E-42	0.037160287	0.362	0.218	8.62E-38
OTUB1	5.47E-42	0.020021123	0.236	0.128	8.89E-38
MYH9	5.68E-42	0.060420513	0.447	0.281	9.23E-38
NDUFS2	5.69E-42	0.131804511	0.691	0.493	9.26E-38
ITPA	5.74E-42	0.040606853	0.37	0.223	9.33E-38
NDUFAF6	6.10E-42	0.049249892	0.419	0.259	9.92E-38
TRIM47	6.32E-42	0.028870994	0.253	0.141	1.03E-37
SWI5	6.64E-42	0.037086606	0.381	0.231	1.08E-37
HNRNPH2	6.93E-42	0.026694491	0.232	0.126	1.13E-37
PPP4C	7.22E-42	0.063785224	0.466	0.295	1.17E-37
CECR5	7.77E-42	0.031585289	0.168	0.082	1.26E-37
KHK	7.96E-42	0.043000853	0.281	0.162	1.29E-37
HDLBP	8.18E-42	0.075696705	0.537	0.351	1.33E-37
ARMC10	8.43E-42	0.030036405	0.301	0.173	1.37E-37
NADK	8.60E-42	0.027147651	0.241	0.133	1.40E-37
HES4	8.78E-42	0.078208585	0.193	0.102	1.43E-37
TMEM134	8.80E-42	0.042929551	0.343	0.204	1.43E-37
SDHA	8.98E-42	0.046527687	0.45	0.282	1.46E-37
SNAPC5	8.99E-42	0.039221655	0.352	0.211	1.46E-37
SLC16A1	9.71E-42	0.032594603	0.322	0.19	1.58E-37
FBXO25	1.05E-41	0.038504625	0.334	0.198	1.71E-37
DAZAP1	1.05E-41	0.027350258	0.248	0.137	1.71E-37
CRIP2	1.08E-41	0.030091993	0.237	0.13	1.75E-37
KCMF1	1.08E-41	0.038955668	0.229	0.125	1.76E-37
HSD17B10	1.09E-41	0.103230398	0.65	0.444	1.77E-37
CCM2	1.13E-41	0.037407595	0.227	0.123	1.83E-37
ATP6V1D	1.19E-41	0.030770844	0.399	0.244	1.94E-37
C12orf44	1.23E-41	0.032609108	0.222	0.12	1.99E-37
C19orf60	1.26E-41	0.0509512	0.481	0.306	2.05E-37
NDUFV1	1.32E-41	0.075840807	0.555	0.365	2.15E-37
GALK1	1.39E-41	0.037453939	0.355	0.214	2.27E-37
KXD1	1.41E-41	0.035847806	0.265	0.15	2.29E-37
STEAP3	1.47E-41	0.039028144	0.136	0.063	2.39E-37
LBP	1.52E-41	0.193416691	0.759	0.584	2.47E-37
VPS51	1.55E-41	0.022564304	0.229	0.124	2.52E-37
F11R	1.57E-41	0.021377756	0.359	0.215	2.55E-37
SHROOM1	1.61E-41	0.02214144	0.302	0.176	2.62E-37
F9	1.71E-41	0.030803261	0.227	0.124	2.78E-37
SLC31A1	1.72E-41	0.027340678	0.251	0.14	2.79E-37
RNF170	1.74E-41	0.019425132	0.321	0.188	2.83E-37
PLD3	1.77E-41	0.019344797	0.285	0.162	2.88E-37
RASSF7	1.84E-41	0.033018217	0.199	0.105	3.00E-37
ARL8B	1.98E-41	0.029191183	0.228	0.123	3.21E-37
TAF10	2.10E-41	0.040305015	0.353	0.212	3.41E-37
LMNA	2.18E-41	0.174535275	0.764	0.584	3.55E-37
MORF4L2	2.20E-41	0.093663274	0.612	0.415	3.58E-37
PSMD12	2.26E-41	0.050752152	0.413	0.257	3.67E-37
IL6R	2.30E-41	0.028406391	0.326	0.193	3.73E-37
ARV1	2.44E-41	0.038433684	0.281	0.16	3.96E-37
SMAP2	2.46E-41	0.038932097	0.23	0.126	3.99E-37
RSF1	2.52E-41	0.025690733	0.243	0.134	4.09E-37
HMGCL	2.70E-41	0.050891118	0.435	0.272	4.40E-37
PTDSS1	2.77E-41	0.02470417	0.382	0.232	4.50E-37
ONECUT2	2.77E-41	0.024086573	0.264	0.149	4.50E-37
DHRSX	2.79E-41	0.049621408	0.373	0.227	4.53E-37
ATG3	2.82E-41	0.032603141	0.284	0.163	4.59E-37
CAPZB	3.03E-41	0.080826462	0.594	0.4	4.92E-37
MAGOHB	3.03E-41	0.042268091	0.299	0.175	4.93E-37
DPM2	3.08E-41	0.050739803	0.308	0.183	5.01E-37
LIPA	3.13E-41	0.02607105	0.446	0.279	5.08E-37
RAB7A	3.21E-41	0.065594071	0.582	0.385	5.22E-37
BRD4	3.22E-41	0.039022306	0.217	0.118	5.23E-37
RANBP1	3.36E-41	0.113047322	0.61	0.418	5.47E-37
SMARCA4	3.78E-41	0.021664137	0.217	0.116	6.15E-37
SHMT1	4.16E-41	0.032357197	0.331	0.196	6.77E-37
SEL1L	4.43E-41	0.032150907	0.463	0.293	7.21E-37
RXRA	4.83E-41	0.022743745	0.216	0.116	7.86E-37
GPBP1L1	4.97E-41	0.027714542	0.239	0.132	8.08E-37
TNFRSF1A	5.04E-41	0.041237346	0.37	0.225	8.20E-37
NFKBIL1	5.15E-41	0.021484489	0.333	0.198	8.37E-37
PSMD11	5.55E-41	0.08211176	0.572	0.378	9.03E-37
QPRT	5.59E-41	0.157963393	0.797	0.624	9.09E-37
MRTO4	5.62E-41	0.04101522	0.164	0.081	9.14E-37
APMAP	6.17E-41	0.073980519	0.532	0.35	1.00E-36
SRSF7	6.56E-41	0.067015464	0.515	0.337	1.07E-36
CHMP6	6.65E-41	0.022907524	0.208	0.11	1.08E-36
POP4	6.92E-41	0.040187479	0.273	0.156	1.12E-36
PAK1IP1	6.96E-41	0.05906175	0.47	0.3	1.13E-36
MCOLN1	7.00E-41	0.029311369	0.153	0.073	1.14E-36
GLRX	7.05E-41	0.065119557	0.531	0.348	1.15E-36
ADCK3	7.19E-41	0.020801308	0.399	0.244	1.17E-36
TMSB4X	7.29E-41	0.303869058	0.852	0.737	1.18E-36
DDRGK1	7.41E-41	0.09906655	0.622	0.422	1.21E-36
CYP4A11	7.46E-41	0.038424608	0.382	0.235	1.21E-36
PSMA2.1	7.48E-41	0.026849436	0.361	0.219	1.22E-36
MTHFS	7.50E-41	0.102207085	0.632	0.432	1.22E-36
STARD10	7.53E-41	0.090310702	0.603	0.409	1.23E-36
MINOS1	7.57E-41	0.057073401	0.548	0.36	1.23E-36
PHF1	7.90E-41	0.036586406	0.209	0.112	1.28E-36
SYBU	7.93E-41	0.041322543	0.366	0.223	1.29E-36
NIPSNAP1	8.04E-41	0.035821015	0.396	0.243	1.31E-36
GNAI2	8.93E-41	0.032927548	0.192	0.1	1.45E-36
BRI3	9.55E-41	0.128029881	0.641	0.456	1.55E-36
PCSK6	1.04E-40	0.021635268	0.355	0.215	1.69E-36
LDHD	1.04E-40	0.035411357	0.257	0.145	1.69E-36
CYB5R1	1.21E-40	0.075061136	0.574	0.383	1.97E-36
CHPF	1.24E-40	0.034248718	0.274	0.157	2.02E-36
TUSC2	1.27E-40	0.021659036	0.407	0.249	2.06E-36
SRPR	1.39E-40	0.025912057	0.256	0.144	2.27E-36
ATP6V1H	1.56E-40	0.053647623	0.486	0.312	2.53E-36
YDJC	1.57E-40	0.047397132	0.221	0.121	2.55E-36
CYP2D6	1.58E-40	0.047165687	0.497	0.322	2.57E-36
OSER1	1.59E-40	0.032915515	0.297	0.173	2.59E-36
SLC39A14	1.61E-40	0.027982279	0.345	0.207	2.61E-36
C1RL	1.61E-40	0.0245933	0.181	0.093	2.62E-36
PUS3	1.64E-40	0.034017567	0.221	0.12	2.66E-36
UBALD1	1.64E-40	0.036900428	0.161	0.08	2.66E-36
HSPA9	1.65E-40	0.144223119	0.732	0.545	2.68E-36
LRRC59	1.65E-40	0.049950953	0.461	0.292	2.68E-36
SRSF4	1.66E-40	0.032970989	0.27	0.154	2.71E-36
COASY	1.72E-40	0.031161712	0.241	0.134	2.80E-36
EIF2B2	1.76E-40	0.041415033	0.163	0.081	2.86E-36
ADM	1.82E-40	0.066554269	0.272	0.159	2.96E-36
TM7SF3	1.83E-40	0.033984712	0.267	0.152	2.97E-36
ERP44	1.83E-40	0.057550469	0.468	0.299	2.98E-36
TECR	1.84E-40	0.068324157	0.613	0.409	2.99E-36
GDF15	1.93E-40	0.154447666	0.538	0.371	3.14E-36
GLYCTK	1.95E-40	0.077415836	0.539	0.359	3.16E-36
SRP68	2.00E-40	0.032695112	0.218	0.118	3.25E-36
MAP4K4	2.03E-40	0.032435887	0.168	0.084	3.29E-36
NFE2L1	2.05E-40	0.022728293	0.392	0.241	3.33E-36
PMPCA	2.06E-40	0.023647238	0.243	0.135	3.34E-36
WBP2	2.15E-40	0.032243623	0.426	0.264	3.50E-36
TMEM183A	2.17E-40	0.051952042	0.493	0.317	3.53E-36
NUDCD2	2.19E-40	0.029715627	0.401	0.245	3.55E-36
MRPL50	2.22E-40	0.03313065	0.296	0.173	3.60E-36
PMM1	2.34E-40	0.033890687	0.21	0.113	3.81E-36
TMEM203	2.39E-40	0.025200512	0.225	0.122	3.89E-36
PCK2	2.43E-40	0.118770705	0.623	0.434	3.95E-36
AP1S1	2.46E-40	0.039010343	0.374	0.23	3.99E-36
SQRDL	2.53E-40	0.034288365	0.257	0.145	4.11E-36
MIA3	2.59E-40	0.025623259	0.395	0.244	4.22E-36
EIF4H	2.61E-40	0.035825952	0.365	0.222	4.25E-36
PAIP1	2.63E-40	0.051697725	0.473	0.3	4.27E-36
CCNDBP1	2.66E-40	0.032913498	0.285	0.165	4.32E-36
PDLIM2	2.73E-40	0.031884292	0.139	0.065	4.43E-36
TOR3A	2.73E-40	0.034393088	0.245	0.137	4.45E-36
EMC8	2.75E-40	0.033450409	0.2	0.106	4.47E-36
SELENBP1	2.94E-40	0.069261677	0.55	0.365	4.77E-36
MRPL3	3.03E-40	0.034957514	0.347	0.209	4.93E-36
KHDRBS3	3.05E-40	0.038825743	0.269	0.154	4.96E-36
HGS	3.06E-40	0.026357791	0.186	0.096	4.98E-36
RAB9A	3.22E-40	0.038467169	0.142	0.067	5.23E-36
CRADD	3.24E-40	0.022935457	0.212	0.113	5.27E-36
NANS	3.34E-40	0.045538013	0.419	0.262	5.42E-36
ARPC5L	3.34E-40	0.041192298	0.411	0.256	5.44E-36
FGL1	3.42E-40	0.205095662	0.992	0.979	5.55E-36
C1orf50	3.67E-40	0.033061541	0.173	0.087	5.97E-36
LGMN	3.82E-40	0.012445012	0.283	0.163	6.21E-36
ITM2C	3.92E-40	0.036010793	0.385	0.236	6.37E-36
ATP6V0E2	4.01E-40	0.028105444	0.184	0.095	6.52E-36
HLA-DRB1	4.06E-40	0.01124002	0.217	0.117	6.61E-36
COPS7A	4.10E-40	0.027938918	0.246	0.137	6.66E-36
NDUFA10	4.18E-40	0.062297801	0.544	0.356	6.79E-36
GNS	4.34E-40	0.022071403	0.288	0.167	7.05E-36
RHOU	4.36E-40	0.048382768	0.293	0.172	7.10E-36
CAMK2N1	4.41E-40	0.010800717	0.283	0.163	7.17E-36
M6PR	4.51E-40	0.026862903	0.265	0.15	7.34E-36
BAG1	4.82E-40	0.064455348	0.518	0.338	7.84E-36
DDX41	4.89E-40	0.026793265	0.225	0.123	7.95E-36
PTPMT1	4.90E-40	0.025561583	0.211	0.114	7.97E-36
OLFM2	4.94E-40	0.041300897	0.33	0.199	8.04E-36
LSM10	5.13E-40	0.032187465	0.376	0.23	8.35E-36
CCL4	5.15E-40	0.019727114	0.116	0.05	8.37E-36
LYPLAL1	5.30E-40	0.044636891	0.386	0.239	8.62E-36
COPS5	5.43E-40	0.112255534	0.705	0.494	8.83E-36
NUCB1	5.49E-40	0.038030265	0.53	0.342	8.92E-36
RNPS1	5.59E-40	0.033838113	0.273	0.157	9.10E-36
BAX	5.78E-40	0.036083183	0.28	0.162	9.40E-36
TNFSF10	5.80E-40	0.067735809	0.517	0.34	9.43E-36
PRADC1	5.97E-40	0.025876405	0.338	0.203	9.71E-36
NARF	6.14E-40	0.038111304	0.233	0.129	9.99E-36
WIBG	6.15E-40	0.018347377	0.168	0.084	1.00E-35
MAPKAP1	6.25E-40	0.022123966	0.215	0.115	1.02E-35
ETNK2	6.37E-40	0.037590057	0.243	0.136	1.04E-35
ISOC1	6.53E-40	0.030440828	0.359	0.218	1.06E-35
TRMT10C	6.66E-40	0.025212978	0.28	0.161	1.08E-35
SSRP1	6.99E-40	0.033368933	0.248	0.14	1.14E-35
DERA	7.13E-40	0.034910975	0.23	0.127	1.16E-35
LDLR	7.15E-40	0.060260937	0.271	0.158	1.16E-35
C7orf55	7.64E-40	0.017267636	0.325	0.192	1.24E-35
NDRG1	8.20E-40	0.028118735	0.328	0.196	1.33E-35
SLC25A25	8.37E-40	0.025985658	0.239	0.133	1.36E-35
GOT1	8.59E-40	0.085825424	0.593	0.402	1.40E-35
ALKBH5	8.77E-40	0.037184899	0.124	0.056	1.43E-35
NAGA	8.87E-40	0.021250029	0.18	0.092	1.44E-35
CMAS	1.03E-39	0.023482264	0.288	0.168	1.68E-35
C8B	1.04E-39	0.134867946	0.649	0.471	1.69E-35
JAK1	1.05E-39	0.020894727	0.359	0.217	1.71E-35
ABHD2	1.09E-39	0.024247356	0.357	0.217	1.77E-35
ASPDH	1.10E-39	0.050600559	0.378	0.235	1.78E-35
FKBP5	1.16E-39	0.038586012	0.441	0.279	1.89E-35
NIT1	1.16E-39	0.020317098	0.328	0.194	1.89E-35
TMUB1	1.21E-39	0.031883846	0.287	0.167	1.96E-35
RAB7L1	1.25E-39	0.021951921	0.27	0.155	2.03E-35
SLC25A15	1.26E-39	0.034108809	0.275	0.158	2.05E-35
FAM89B	1.29E-39	0.034136055	0.141	0.067	2.10E-35
RND1	1.30E-39	0.046333347	0.222	0.123	2.11E-35
TMEM176B	1.30E-39	0.152929146	0.982	0.947	2.12E-35
U2AF1	1.31E-39	0.047935555	0.426	0.268	2.13E-35
GMPPA	1.36E-39	0.017044203	0.218	0.118	2.21E-35
NAPA	1.36E-39	0.049756776	0.42	0.264	2.21E-35
UBQLN1	1.37E-39	0.029538981	0.371	0.227	2.23E-35
GLTPD1	1.41E-39	0.030474904	0.175	0.09	2.29E-35
UBA1	1.42E-39	0.018072129	0.205	0.109	2.30E-35
MRPS7	1.46E-39	0.070682733	0.588	0.393	2.38E-35
KCNJ8	1.49E-39	0.037187893	0.267	0.154	2.41E-35
SCARB1	1.50E-39	0.011911083	0.36	0.218	2.44E-35
APOC1	1.53E-39	-0.131984868	1	1	2.48E-35
TIPRL	1.54E-39	0.044901492	0.375	0.232	2.50E-35
STAP2	1.55E-39	0.033902442	0.277	0.161	2.52E-35
FARS2	1.64E-39	0.033887445	0.299	0.176	2.67E-35
AP3D1	1.65E-39	0.022660906	0.328	0.196	2.68E-35
CCDC107	1.71E-39	0.055173048	0.52	0.337	2.79E-35
BCKDK	1.78E-39	0.020543388	0.308	0.181	2.89E-35
DPP4	1.78E-39	0.025452753	0.215	0.117	2.89E-35
TBCC	1.80E-39	0.034936549	0.361	0.221	2.93E-35
EID1	1.81E-39	0.051231988	0.437	0.276	2.95E-35
UAP1	1.84E-39	0.064627857	0.471	0.306	3.00E-35
MGLL	1.88E-39	0.044623721	0.219	0.12	3.05E-35
PRRC1	1.94E-39	0.029069775	0.291	0.17	3.15E-35
ENDOG	1.98E-39	0.022458746	0.225	0.123	3.22E-35
MPDZ	2.01E-39	0.033835219	0.138	0.065	3.27E-35
LONP2	2.17E-39	0.022322414	0.325	0.194	3.53E-35
ISCA1	2.20E-39	0.038767281	0.41	0.255	3.58E-35
SUPV3L1	2.25E-39	0.028711245	0.088	0.034	3.66E-35
CUEDC2	2.31E-39	0.014303777	0.247	0.138	3.76E-35
CCS	2.31E-39	0.038620147	0.353	0.215	3.76E-35
ACADVL	2.35E-39	0.033633117	0.419	0.262	3.82E-35
YPEL5	2.44E-39	0.041889041	0.365	0.224	3.97E-35
ISG15	2.46E-39	0.077602471	0.488	0.315	3.99E-35
PARL	2.53E-39	0.020776141	0.29	0.168	4.11E-35
NTAN1	2.59E-39	0.053532221	0.449	0.286	4.22E-35
SIK1	2.62E-39	0.013823244	0.198	0.105	4.25E-35
YY1	2.66E-39	0.025336555	0.42	0.261	4.32E-35
RBCK1	2.75E-39	0.064072208	0.523	0.343	4.46E-35
POLR2H	2.77E-39	0.040722651	0.38	0.234	4.51E-35
SRSF9	2.90E-39	0.068259849	0.538	0.353	4.72E-35
PABPN1	2.92E-39	0.014739513	0.245	0.138	4.74E-35
PEMT	2.99E-39	0.036391707	0.333	0.201	4.87E-35
C15orf40	3.03E-39	0.013847512	0.295	0.172	4.93E-35
STK25	3.20E-39	0.032842321	0.21	0.114	5.20E-35
EIF1AY	3.24E-39	0.025806846	0.445	0.278	5.27E-35
RPSAP58	3.26E-39	0.011671131	0.22	0.12	5.30E-35
YY1AP1	3.30E-39	0.022550957	0.175	0.089	5.36E-35
AP3B1	3.31E-39	0.02453825	0.224	0.123	5.39E-35
VARS	3.34E-39	0.003014319	0.336	0.202	5.42E-35
SLC2A4RG	3.62E-39	0.026353125	0.338	0.204	5.89E-35
C9orf3	3.63E-39	0.012643986	0.249	0.139	5.90E-35
SNAPIN	3.92E-39	0.03064928	0.364	0.22	6.37E-35
TPP1	4.11E-39	0.014406469	0.382	0.235	6.68E-35
ACTR10	4.13E-39	0.023214962	0.271	0.156	6.72E-35
FGF21	4.14E-39	0.082637926	0.397	0.252	6.73E-35
TMEM261	4.25E-39	0.037419459	0.229	0.127	6.90E-35
IDH3B	4.61E-39	0.033176973	0.368	0.224	7.49E-35
RABEPK	4.70E-39	0.041363644	0.333	0.201	7.64E-35
MRPS35	4.75E-39	0.030417937	0.46	0.29	7.72E-35
IMPA2	4.79E-39	0.040524226	0.163	0.082	7.78E-35
HSPB11	4.81E-39	0.034114085	0.428	0.266	7.82E-35
CARHSP1	4.83E-39	0.064269222	0.504	0.329	7.86E-35
CHDH	5.01E-39	0.027220929	0.245	0.138	8.15E-35
PRDX6	5.27E-39	0.170726123	0.966	0.905	8.58E-35
DDX56	5.32E-39	0.019160448	0.213	0.115	8.65E-35
OLA1	5.32E-39	0.0325262	0.334	0.202	8.66E-35
GCAT	5.35E-39	0.038890987	0.256	0.147	8.70E-35
FARSB	5.37E-39	0.028115502	0.177	0.091	8.72E-35
SH3D19	5.40E-39	0.025348385	0.206	0.111	8.79E-35
XRN2	5.42E-39	0.02425178	0.345	0.209	8.82E-35
BID	5.45E-39	0.038792147	0.275	0.16	8.87E-35
SHMT2	5.46E-39	0.043234687	0.453	0.289	8.89E-35
SSSCA1	5.53E-39	0.024990083	0.311	0.184	8.99E-35
MIDN	5.54E-39	0.046599186	0.199	0.107	9.02E-35
KARS	5.57E-39	0.034096448	0.406	0.252	9.06E-35
WDR45	5.61E-39	0.028229225	0.26	0.149	9.12E-35
ARL2BP	5.84E-39	0.030544583	0.211	0.115	9.49E-35
ITGB1BP1	6.01E-39	0.034171131	0.258	0.147	9.77E-35
TMPRSS6	6.01E-39	-0.000676467	0.315	0.185	9.78E-35
BSG	6.10E-39	0.079485522	0.626	0.428	9.92E-35
NDUFAF1	6.10E-39	0.024938351	0.258	0.146	9.93E-35
SNX1	6.41E-39	0.022706361	0.247	0.139	1.04E-34
GBP2	6.45E-39	0.051468354	0.347	0.213	1.05E-34
TIMP3	6.49E-39	0.085385456	0.431	0.28	1.05E-34
KIF5B	6.62E-39	0.028294164	0.389	0.241	1.08E-34
WNK1	6.67E-39	0.019380112	0.292	0.171	1.08E-34
ERH	6.72E-39	0.109047832	0.646	0.459	1.09E-34
CMC1	6.77E-39	0.034373933	0.44	0.276	1.10E-34
PDZD11	6.78E-39	0.03538103	0.297	0.174	1.10E-34
C7orf50	6.97E-39	0.02527362	0.251	0.143	1.13E-34
SDF4	7.16E-39	0.050266763	0.534	0.347	1.16E-34
EXT1	7.17E-39	0.028110871	0.264	0.152	1.17E-34
ZNF207	7.38E-39	0.03567595	0.487	0.313	1.20E-34
NAPRT1	7.71E-39	0.164136632	0.83	0.681	1.25E-34
GRTP1	8.18E-39	0.025521466	0.311	0.184	1.33E-34
ISCA2	8.20E-39	0.019679911	0.286	0.167	1.33E-34
PSMF1	8.24E-39	0.019575207	0.452	0.282	1.34E-34
PCCA	8.39E-39	0.02233587	0.283	0.165	1.36E-34
C9	8.40E-39	0.082096396	0.185	0.099	1.37E-34
LPCAT3	8.92E-39	0.023625333	0.231	0.128	1.45E-34
FAM136A	9.08E-39	0.023828021	0.261	0.149	1.48E-34
KLF15	9.31E-39	0.010712367	0.188	0.098	1.51E-34
ICAM3	9.43E-39	0.022441482	0.246	0.139	1.53E-34
PMF1	9.65E-39	0.03449872	0.48	0.309	1.57E-34
PGP	9.69E-39	0.035152246	0.326	0.196	1.58E-34
DDAH2	9.78E-39	0.059630027	0.428	0.273	1.59E-34
APH1A	9.88E-39	0.073354013	0.545	0.36	1.61E-34
HIBCH	1.00E-38	0.038037443	0.445	0.282	1.63E-34
C1orf27	1.03E-38	0.02153042	0.264	0.151	1.67E-34
RMDN3	1.04E-38	0.030505689	0.201	0.108	1.70E-34
HRAS	1.04E-38	0.022779663	0.208	0.112	1.70E-34
GALK2	1.14E-38	0.013262106	0.22	0.12	1.85E-34
PCTP	1.15E-38	0.023386003	0.401	0.249	1.86E-34
PPARA	1.17E-38	0.022481355	0.212	0.115	1.91E-34
AIFM2	1.19E-38	0.039523114	0.25	0.143	1.94E-34
NINJ1	1.21E-38	0.0421115	0.417	0.262	1.96E-34
ZFP36L2	1.22E-38	0.033342696	0.28	0.164	1.98E-34
SLC37A4	1.22E-38	0.020507009	0.371	0.226	1.99E-34
IRF1	1.26E-38	0.07530729	0.267	0.157	2.04E-34
UBE2F	1.26E-38	0.022358771	0.262	0.15	2.05E-34
NRBF2	1.30E-38	0.018301724	0.291	0.169	2.11E-34
NSMCE1	1.31E-38	0.035978247	0.457	0.29	2.12E-34
MOSPD3	1.31E-38	0.035841066	0.254	0.145	2.13E-34
ARF3	1.32E-38	0.049699099	0.191	0.102	2.15E-34
HDHD2	1.33E-38	0.028225593	0.225	0.124	2.17E-34
GRN	1.41E-38	0.119121058	0.682	0.488	2.29E-34
NR2F6	1.43E-38	0.006218292	0.286	0.167	2.33E-34
PINK1	1.44E-38	0.03311971	0.33	0.199	2.35E-34
FXN	1.45E-38	0.037289396	0.207	0.113	2.35E-34
ECI1	1.45E-38	0.097189897	0.613	0.42	2.35E-34
GNG11	1.46E-38	0.035926482	0.108	0.046	2.37E-34
PDK4	1.53E-38	0.039245992	0.413	0.262	2.49E-34
GID8	1.54E-38	0.028567933	0.172	0.088	2.51E-34
EMC10	1.56E-38	0.022675552	0.406	0.252	2.54E-34
CCDC57	1.66E-38	0.029419685	0.213	0.117	2.70E-34
EXOC7	1.68E-38	0.028701895	0.197	0.105	2.73E-34
TMEM259	1.70E-38	0.022760753	0.245	0.138	2.76E-34
USF2	1.74E-38	0.020611746	0.208	0.113	2.83E-34
GSTM4	1.76E-38	0.037338237	0.134	0.063	2.85E-34
DERL2	1.76E-38	0.026010133	0.295	0.173	2.86E-34
GNB2	1.80E-38	0.027328773	0.408	0.255	2.92E-34
ITFG1	1.81E-38	0.026728732	0.375	0.231	2.95E-34
TXNRD1	1.87E-38	0.034595548	0.405	0.252	3.05E-34
PDHA1	2.08E-38	0.025410902	0.375	0.231	3.38E-34
FAM210B	2.12E-38	0.036795016	0.34	0.207	3.45E-34
PDHB	2.15E-38	0.027599597	0.372	0.229	3.49E-34
GPATCH4	2.21E-38	0.04544046	0.423	0.268	3.59E-34
SLC35C2	2.26E-38	0.032296532	0.181	0.095	3.68E-34
TSEN15	2.28E-38	0.030188443	0.362	0.221	3.71E-34
FUCA1	2.38E-38	0.009888812	0.233	0.129	3.87E-34
Sep-09	2.38E-38	0.026751168	0.23	0.128	3.88E-34
FAM114A1	2.39E-38	0.01281521	0.26	0.149	3.89E-34
F8A1	2.46E-38	0.028165595	0.106	0.045	3.99E-34
SLC9A3R1	2.47E-38	0.070550287	0.552	0.368	4.02E-34
SRD5A1	2.48E-38	0.029299895	0.262	0.15	4.03E-34
PSMG3	2.54E-38	0.036989207	0.27	0.156	4.14E-34
MVB12A	2.55E-38	0.026163526	0.326	0.197	4.14E-34
CCNB1IP1	2.55E-38	0.030475535	0.305	0.181	4.15E-34
ATG12	2.70E-38	0.030627626	0.417	0.261	4.39E-34
HIST1H1C	2.71E-38	0.185261744	0.945	0.867	4.40E-34
MRPL54	2.71E-38	0.039413038	0.493	0.314	4.40E-34
ACN9	2.74E-38	0.021488626	0.267	0.154	4.46E-34
TIMM17A	2.75E-38	0.082263485	0.629	0.432	4.48E-34
PALLD	2.76E-38	0.040706127	0.138	0.066	4.48E-34
FOXP4	2.78E-38	0.012834833	0.25	0.142	4.53E-34
BLVRB	2.81E-38	0.161474499	0.769	0.599	4.57E-34
EIF4G1	3.16E-38	0.05096098	0.568	0.379	5.14E-34
KRT18	3.34E-38	0.208059868	0.958	0.892	5.44E-34
CIAO1	3.51E-38	0.042571654	0.255	0.146	5.70E-34
CDC26	3.60E-38	0.028824852	0.293	0.173	5.85E-34
IRF3	3.61E-38	0.028337487	0.191	0.101	5.87E-34
SLC52A2	3.70E-38	0.034784231	0.288	0.17	6.02E-34
MRPS17.1	3.78E-38	0.022912049	0.288	0.168	6.15E-34
NMRK1	3.92E-38	0.026065083	0.229	0.127	6.37E-34
YIF1A	3.93E-38	0.109718613	0.697	0.498	6.39E-34
PDCL3	4.00E-38	0.031305081	0.201	0.108	6.50E-34
RPS6KA3	4.02E-38	0.005764672	0.374	0.229	6.53E-34
AATF	4.03E-38	0.032390228	0.245	0.14	6.56E-34
SDHAF2	4.12E-38	0.020035762	0.239	0.134	6.70E-34
RAD50	4.13E-38	0.01525217	0.277	0.161	6.71E-34
LYSMD2	4.18E-38	0.02926243	0.201	0.109	6.79E-34
GNG12	4.36E-38	0.027049122	0.284	0.166	7.08E-34
ALAD	4.37E-38	0.017196907	0.282	0.164	7.11E-34
VIL1	4.64E-38	0.031481577	0.215	0.118	7.54E-34
CREM	4.79E-38	0.027930369	0.244	0.138	7.79E-34
RPP25L	4.85E-38	0.028556388	0.318	0.19	7.89E-34
LITAF	4.99E-38	0.032393433	0.484	0.31	8.11E-34
ASS1	5.10E-38	0.124737761	0.74	0.547	8.29E-34
C1orf85	5.32E-38	0.022161493	0.4	0.25	8.65E-34
TIMMDC1	5.60E-38	0.034644938	0.317	0.19	9.11E-34
PRPF38A	5.66E-38	0.02831926	0.171	0.088	9.21E-34
PSMB10	6.01E-38	0.024277784	0.124	0.056	9.77E-34
ATP6V1F	6.46E-38	0.038918904	0.461	0.294	1.05E-33
IFT27	6.59E-38	0.0259883	0.265	0.153	1.07E-33
IDNK	6.80E-38	0.023074019	0.158	0.079	1.11E-33
AES	7.05E-38	0.018152776	0.27	0.156	1.15E-33
UFD1L	7.08E-38	0.040389537	0.429	0.272	1.15E-33
PPAP2C	7.28E-38	0.043113177	0.214	0.118	1.18E-33
COMMD3	7.59E-38	0.039631245	0.429	0.27	1.23E-33
ZDHHC12	7.92E-38	0.032816554	0.376	0.233	1.29E-33
BRMS1	8.30E-38	0.025705972	0.238	0.134	1.35E-33
YARS	8.31E-38	0.016317249	0.311	0.185	1.35E-33
UTP18	8.36E-38	0.020714101	0.212	0.116	1.36E-33
SSH2	8.67E-38	0.016835928	0.155	0.077	1.41E-33
SS18L2	8.71E-38	0.018302544	0.238	0.133	1.42E-33
PGRMC2	9.37E-38	0.043994691	0.49	0.317	1.52E-33
ARMC1	9.39E-38	0.03740817	0.432	0.273	1.53E-33
KIF1C	9.75E-38	0.025986039	0.132	0.062	1.59E-33
CCT8	9.83E-38	0.057231754	0.53	0.349	1.60E-33
SMIM13	1.04E-37	0.024703486	0.333	0.202	1.70E-33
MIR4435-1HG	1.05E-37	0.020964411	0.248	0.141	1.71E-33
FUS	1.05E-37	0.023319559	0.447	0.285	1.71E-33
HEBP1	1.08E-37	0.056007172	0.467	0.302	1.75E-33
ASXL1	1.12E-37	0.012224317	0.154	0.076	1.81E-33
UBA5	1.13E-37	0.029520199	0.194	0.104	1.84E-33
FBXO6	1.14E-37	0.029736147	0.148	0.073	1.85E-33
PYCR2	1.15E-37	0.026638896	0.26	0.15	1.87E-33
SCAMP3	1.21E-37	0.024247546	0.463	0.294	1.96E-33
IMMT	1.23E-37	0.026443388	0.249	0.142	1.99E-33
TST	1.24E-37	0.059397656	0.582	0.392	2.01E-33
NUDT9	1.24E-37	0.030840009	0.292	0.173	2.02E-33
CITED4	1.26E-37	0.030531961	0.154	0.077	2.05E-33
CPT2	1.27E-37	0.019425578	0.186	0.098	2.06E-33
CNN3	1.33E-37	0.039569257	0.46	0.298	2.16E-33
BOLA1	1.34E-37	0.015825235	0.264	0.151	2.18E-33
POLR3GL	1.35E-37	0.043118671	0.473	0.304	2.19E-33
EXOSC4	1.35E-37	0.094272858	0.638	0.448	2.20E-33
AKR7A2	1.42E-37	0.058484685	0.53	0.35	2.31E-33
APOF	1.47E-37	0.033344968	0.313	0.189	2.40E-33
AARS	1.53E-37	0.007617155	0.244	0.138	2.49E-33
UBIAD1	1.59E-37	0.025214753	0.206	0.112	2.58E-33
HNRNPH3	1.60E-37	0.030741721	0.27	0.158	2.61E-33
PYGL	1.62E-37	0.029688468	0.385	0.239	2.64E-33
STRADB	1.65E-37	0.011834289	0.276	0.16	2.68E-33
SLC38A10	1.70E-37	0.002972445	0.277	0.161	2.76E-33
IFRD1	1.77E-37	0.035390072	0.25	0.144	2.88E-33
VASN	1.80E-37	0.036782281	0.109	0.048	2.92E-33
B4GALT7	1.80E-37	0.026103778	0.216	0.119	2.93E-33
NTPCR	1.83E-37	0.036414964	0.417	0.264	2.98E-33
CDKN2AIPNL	1.86E-37	0.0224335	0.202	0.109	3.02E-33
PGM1	1.89E-37	0.031217874	0.401	0.252	3.08E-33
MRPL11	1.90E-37	0.035941182	0.443	0.282	3.09E-33
ARPC4	1.95E-37	0.026056809	0.295	0.176	3.16E-33
SHISA5	1.95E-37	0.013463232	0.26	0.15	3.17E-33
MGAT2	1.96E-37	0.023493638	0.153	0.076	3.19E-33
EXOSC1	2.03E-37	0.020068546	0.251	0.143	3.30E-33
HLA-DRB5	2.05E-37	0.015169512	0.159	0.08	3.34E-33
ASH1L	2.05E-37	0.029234698	0.258	0.149	3.34E-33
C15orf61	2.06E-37	0.024093738	0.326	0.196	3.34E-33
PDXK	2.06E-37	0.026961336	0.213	0.118	3.35E-33
TMEM57	2.12E-37	0.018155739	0.38	0.234	3.46E-33
IL8	2.13E-37	0.087582168	0.159	0.082	3.46E-33
KLF10	2.15E-37	0.149459086	0.416	0.276	3.49E-33
TROVE2	2.18E-37	0.024460443	0.343	0.21	3.54E-33
ANXA9	2.21E-37	0.028555186	0.201	0.109	3.60E-33
TXNL4A	2.23E-37	0.041504624	0.495	0.323	3.63E-33
UGT2B7	2.24E-37	0.049567545	0.398	0.252	3.64E-33
SPSB1	2.25E-37	0.03647213	0.188	0.1	3.65E-33
PPA2	2.29E-37	0.042712305	0.481	0.31	3.72E-33
CRBN	2.29E-37	0.011076817	0.232	0.129	3.72E-33
TUBA1B	2.32E-37	0.170420398	0.69	0.514	3.77E-33
PTBP1	2.35E-37	0.023046843	0.332	0.201	3.83E-33
SOWAHC	2.38E-37	0.029576352	0.234	0.132	3.86E-33
DHX9	2.44E-37	0.03094921	0.257	0.149	3.96E-33
FBXL15	2.50E-37	0.025800648	0.258	0.149	4.07E-33
PPIL1	2.50E-37	0.045973002	0.414	0.262	4.07E-33
PRPSAP1	2.55E-37	0.042747465	0.47	0.303	4.15E-33
ANAPC15	2.56E-37	0.013860512	0.271	0.157	4.16E-33
DDX3X	2.65E-37	-0.000144082	0.321	0.192	4.31E-33
YIPF5	2.66E-37	0.02512261	0.255	0.147	4.32E-33
CDC34	2.68E-37	0.024805473	0.219	0.122	4.36E-33
IRF6	2.69E-37	0.037107385	0.271	0.159	4.37E-33
RCN1	2.72E-37	0.02807561	0.418	0.263	4.43E-33
HCFC1R1	2.80E-37	0.018253168	0.209	0.114	4.56E-33
SF3A3	2.81E-37	0.037151825	0.168	0.087	4.57E-33
HINT2	2.92E-37	0.077825506	0.617	0.42	4.76E-33
CYP8B1	2.99E-37	0.032008503	0.131	0.061	4.86E-33
DCAF6	3.11E-37	0.023959762	0.365	0.227	5.05E-33
CXCL3	3.20E-37	0.156400103	0.154	0.079	5.21E-33
CD47	3.25E-37	0.031906575	0.417	0.261	5.29E-33
WDR45B	3.29E-37	0.016368663	0.285	0.168	5.35E-33
SEC14L2	3.42E-37	0.016852249	0.271	0.158	5.56E-33
PPP2R5A	3.49E-37	0.041332035	0.415	0.263	5.68E-33
DAP	3.50E-37	0.010249733	0.311	0.185	5.69E-33
HAAO	3.53E-37	0.025000825	0.326	0.197	5.74E-33
COMMD7	3.61E-37	0.028669592	0.26	0.15	5.87E-33
CHD9	3.63E-37	0.009633191	0.248	0.141	5.90E-33
MPG	3.67E-37	0.031659722	0.219	0.122	5.97E-33
DHRS3	3.79E-37	0.041353174	0.47	0.307	6.16E-33
ADHFE1	3.86E-37	0.024470141	0.214	0.118	6.28E-33
CCPG1	3.90E-37	0.041273278	0.48	0.309	6.34E-33
DPH3	3.95E-37	0.021015303	0.281	0.165	6.42E-33
ETNPPL	3.97E-37	0.036240586	0.168	0.087	6.45E-33
RALBP1	4.11E-37	0.012779296	0.396	0.247	6.68E-33
ISG20	4.53E-37	0.040555004	0.217	0.122	7.37E-33
TMEM150A	4.57E-37	0.031164341	0.215	0.119	7.43E-33
PIGC	4.62E-37	0.024104724	0.228	0.128	7.51E-33
NR1H2	4.64E-37	0.022174475	0.2	0.108	7.54E-33
C19orf10	4.65E-37	0.142603864	0.776	0.602	7.56E-33
NIT2	4.68E-37	0.038396102	0.493	0.318	7.61E-33
HDGF	4.72E-37	0.048633442	0.527	0.348	7.68E-33
SPTSSA	4.76E-37	0.090927617	0.436	0.287	7.73E-33
PES1	4.79E-37	0.038080467	0.159	0.081	7.79E-33
ALG8	5.03E-37	0.024133027	0.343	0.21	8.18E-33
MARCKSL1	5.15E-37	0.102224517	0.191	0.105	8.38E-33
GPKOW	5.18E-37	0.034196501	0.129	0.061	8.42E-33
CIAPIN1	5.28E-37	0.031427769	0.184	0.098	8.59E-33
MTERFD1	5.38E-37	0.017238975	0.265	0.154	8.75E-33
GAA	5.42E-37	0.018176081	0.176	0.092	8.81E-33
PKLR	5.61E-37	0.028502295	0.342	0.21	9.12E-33
DDX27	5.71E-37	0.030133467	0.182	0.096	9.28E-33
GALNT2	5.79E-37	0.019190458	0.177	0.092	9.41E-33
GRHPR	5.95E-37	0.153776526	0.807	0.64	9.68E-33
JMJD6	6.20E-37	0.025791369	0.196	0.106	1.01E-32
HBP1	6.23E-37	0.023040137	0.27	0.158	1.01E-32
TMED5	6.25E-37	0.022696955	0.442	0.28	1.02E-32
LRRC45	6.31E-37	0.020069211	0.139	0.068	1.03E-32
TMEM56	6.35E-37	0.058007897	0.532	0.354	1.03E-32
CYB561D2	6.36E-37	0.017893235	0.316	0.189	1.03E-32
TFB2M	6.55E-37	0.022523042	0.3	0.178	1.07E-32
MRPS22	6.63E-37	0.026801325	0.252	0.145	1.08E-32
TERF2IP	6.68E-37	0.030407159	0.291	0.175	1.09E-32
PDXDC1	6.78E-37	0.00707626	0.304	0.181	1.10E-32
NOP56	6.85E-37	0.023253626	0.364	0.226	1.11E-32
F7	6.87E-37	0.014328465	0.371	0.23	1.12E-32
DDA1	6.96E-37	0.022679461	0.203	0.111	1.13E-32
ANXA7	7.13E-37	0.042651496	0.448	0.288	1.16E-32
PRKCSH	7.86E-37	0.027684799	0.433	0.278	1.28E-32
TRAPPC1	8.15E-37	0.007015735	0.352	0.215	1.33E-32
JOSD2	8.26E-37	0.008915917	0.326	0.196	1.34E-32
NAGLU	8.70E-37	0.011940544	0.174	0.09	1.41E-32
ELOF1	9.37E-37	0.025350216	0.264	0.154	1.52E-32
ST20	9.54E-37	0.021703443	0.156	0.079	1.55E-32
WIPI2	9.62E-37	0.022563321	0.23	0.13	1.56E-32
RPRD2	1.01E-36	0.009136626	0.218	0.121	1.64E-32
COMMD1	1.02E-36	0.025140259	0.364	0.225	1.66E-32
SNAP29	1.04E-36	0.02883482	0.384	0.239	1.68E-32
DCAF8	1.08E-36	0.016402338	0.29	0.172	1.75E-32
SLC22A18	1.11E-36	0.10215024	0.628	0.442	1.81E-32
COPA	1.14E-36	0.022047008	0.501	0.324	1.85E-32
CYP4V2	1.15E-36	0.025305999	0.171	0.089	1.87E-32
TRA2B	1.25E-36	0.033520495	0.442	0.283	2.03E-32
ACOT8	1.32E-36	0.028831874	0.221	0.123	2.15E-32
TSC22D1	1.32E-36	0.031904719	0.304	0.184	2.15E-32
MED7	1.34E-36	0.024006705	0.183	0.097	2.18E-32
UBE2J2	1.41E-36	0.02154459	0.245	0.14	2.29E-32
PDE12	1.47E-36	0.03276417	0.123	0.057	2.38E-32
RAP1A	1.48E-36	0.028536467	0.353	0.218	2.41E-32
CHTOP	1.49E-36	0.018584782	0.321	0.195	2.42E-32
MRPL37	1.54E-36	0.037160315	0.385	0.241	2.51E-32
GUSB	1.56E-36	0.019676165	0.331	0.201	2.54E-32
EGLN1	1.58E-36	0.025778696	0.328	0.199	2.56E-32
EWSR1	1.60E-36	0.014308741	0.355	0.218	2.60E-32
H1F0	1.63E-36	0.036198167	0.318	0.193	2.65E-32
CINP	1.65E-36	0.023526066	0.291	0.174	2.68E-32
HPCAL1	1.73E-36	0.028411283	0.182	0.097	2.82E-32
RTFDC1	1.75E-36	0.027634478	0.352	0.217	2.84E-32
PPP2CA	1.76E-36	0.034353535	0.46	0.296	2.87E-32
TM9SF4	1.77E-36	0.021983164	0.141	0.068	2.88E-32
PMVK	1.78E-36	0.088852533	0.63	0.434	2.89E-32
TIMM8A	1.78E-36	0.035728743	0.435	0.278	2.90E-32
TRADD	1.80E-36	0.020734663	0.173	0.09	2.92E-32
HSPA1B	1.80E-36	0.144468709	0.711	0.545	2.93E-32
DHRS1	1.82E-36	0.009275465	0.203	0.11	2.95E-32
MRPS25	1.87E-36	0.032567799	0.445	0.285	3.04E-32
DPH5	1.96E-36	0.032652938	0.168	0.087	3.18E-32
TINF2	2.03E-36	0.026571852	0.147	0.073	3.31E-32
RAB5C	2.07E-36	0.096715912	0.631	0.439	3.36E-32
SRP72	2.11E-36	0.033597193	0.523	0.34	3.43E-32
ASCC2	2.20E-36	0.010972815	0.21	0.115	3.58E-32
WBSCR22	2.22E-36	0.018677488	0.316	0.191	3.62E-32
TRUB2	2.30E-36	0.008752324	0.278	0.163	3.74E-32
TSKU	2.51E-36	0.015836063	0.353	0.218	4.09E-32
AKAP1	2.52E-36	0.019093429	0.279	0.164	4.10E-32
DPM1	2.61E-36	0.027809074	0.38	0.237	4.24E-32
SDHAF1	2.66E-36	0.017699378	0.197	0.107	4.32E-32
PKN1	2.72E-36	0.022464329	0.114	0.051	4.42E-32
SC5D	2.72E-36	0.038810486	0.378	0.238	4.42E-32
LONP1	2.73E-36	0.029250205	0.219	0.124	4.44E-32
PSENEN	3.03E-36	0.01507919	0.364	0.224	4.92E-32
ZFP36	3.06E-36	0.069072298	0.388	0.248	4.97E-32
GPRC5C	3.23E-36	0.017854624	0.332	0.204	5.26E-32
ACAA2	3.29E-36	0.088051937	0.612	0.424	5.35E-32
ABCC6	3.38E-36	0.013665179	0.355	0.219	5.49E-32
PITHD1	3.47E-36	0.034371148	0.262	0.154	5.64E-32
RETSAT	3.51E-36	0.019782452	0.192	0.104	5.70E-32
RPS19BP1	3.62E-36	0.075243867	0.626	0.428	5.88E-32
MAP1LC3B	3.70E-36	0.063386198	0.542	0.363	6.01E-32
CCDC47	3.79E-36	0.040416105	0.506	0.331	6.16E-32
DESI1	3.94E-36	0.042145653	0.464	0.3	6.40E-32
THOC2	3.98E-36	0.018520537	0.253	0.146	6.48E-32
MRPS27	3.99E-36	0.025066673	0.241	0.138	6.48E-32
PLGRKT	4.03E-36	0.022847241	0.259	0.15	6.55E-32
MID1IP1	4.21E-36	0.065900283	0.248	0.146	6.85E-32
GLYR1	4.28E-36	0.015073755	0.205	0.113	6.97E-32
YTHDF2	4.34E-36	0.022841713	0.34	0.208	7.05E-32
TRAPPC2L	4.39E-36	0.026454467	0.485	0.311	7.13E-32
RAB11B-AS1	4.60E-36	0.011444568	0.304	0.183	7.48E-32
DECR2	4.69E-36	0.036739626	0.39	0.245	7.63E-32
PPM1G	4.70E-36	0.019829344	0.266	0.156	7.65E-32
SETD7	4.72E-36	-4.34E-05	0.296	0.177	7.67E-32
MECR	4.77E-36	0.01263675	0.182	0.096	7.75E-32
STT3A	4.81E-36	0.016035314	0.196	0.107	7.81E-32
EPHX1	4.81E-36	0.175524169	0.992	0.983	7.81E-32
CYB5R3	5.25E-36	0.049114163	0.553	0.369	8.54E-32
SMARCD2	5.26E-36	0.011945547	0.191	0.103	8.56E-32
PMPCB	5.28E-36	0.025865493	0.29	0.172	8.58E-32
POLR2E	5.40E-36	0.081620306	0.59	0.41	8.77E-32
CLPX	5.48E-36	0.019457487	0.21	0.116	8.91E-32
THAP7	5.66E-36	0.012117917	0.2	0.109	9.21E-32
GCKR	6.04E-36	0.012620974	0.167	0.087	9.82E-32
CTSH	6.16E-36	0.103078078	0.649	0.46	1.00E-31
FAM50A	6.25E-36	0.039206631	0.198	0.109	1.02E-31
COMMD5	6.39E-36	0.053926673	0.541	0.36	1.04E-31
SLC47A1	6.41E-36	0.022458459	0.113	0.051	1.04E-31
AIP	6.42E-36	0.019385288	0.157	0.08	1.04E-31
PRPF40A	6.43E-36	0.010820508	0.401	0.25	1.04E-31
ZDHHC24	6.60E-36	0.025457863	0.163	0.084	1.07E-31
ARHGDIA	6.60E-36	0.021020369	0.295	0.177	1.07E-31
C11orf73	6.71E-36	0.017092065	0.328	0.2	1.09E-31
GOT2	6.74E-36	0.008015696	0.32	0.193	1.10E-31
PSMD8	6.78E-36	0.106840272	0.694	0.501	1.10E-31
TSTA3	6.91E-36	0.138594343	0.73	0.546	1.12E-31
UBXN1	7.13E-36	0.056760077	0.508	0.333	1.16E-31
H1FX	7.20E-36	0.036830267	0.194	0.106	1.17E-31
MDK	7.31E-36	0.104731822	0.581	0.406	1.19E-31
SEC13	7.39E-36	0.025905984	0.381	0.239	1.20E-31
MAPKAPK2	8.15E-36	0.015186175	0.216	0.12	1.33E-31
GALT	8.31E-36	0.032488311	0.436	0.28	1.35E-31
ACSM5	8.36E-36	0.029304881	0.308	0.187	1.36E-31
HIST1H2BC	8.48E-36	-0.028370432	0.382	0.239	1.38E-31
UBE2E1	8.56E-36	0.009005341	0.231	0.13	1.39E-31
QDPR	8.62E-36	0.121833837	0.663	0.477	1.40E-31
PPAP2B	8.88E-36	0.027406827	0.187	0.101	1.44E-31
C1QA	8.98E-36	-0.016812735	0.289	0.171	1.46E-31
DAO	9.12E-36	0.010573503	0.215	0.119	1.48E-31
DCTD	9.22E-36	0.019109407	0.263	0.153	1.50E-31
C1orf115	9.34E-36	0.009895628	0.288	0.171	1.52E-31
ACTR2	9.35E-36	0.006416407	0.424	0.268	1.52E-31
ATRX	9.66E-36	0.023280221	0.228	0.129	1.57E-31
BAD	9.76E-36	0.02224797	0.3	0.181	1.59E-31
TRAPPC3	9.93E-36	0.031545649	0.404	0.256	1.62E-31
BAIAP2L1	9.93E-36	0.024306494	0.173	0.091	1.62E-31
HRCT1	9.99E-36	0.026837602	0.263	0.154	1.62E-31
MAN1B1	1.01E-35	0.024216026	0.163	0.084	1.64E-31
MAN1A2	1.04E-35	0.005791059	0.328	0.198	1.69E-31
C16orf80	1.04E-35	0.031189155	0.235	0.134	1.70E-31
RP11-680F8.1	1.05E-35	0.009858975	0.25	0.144	1.70E-31
MTUS1	1.07E-35	0.02987158	0.228	0.13	1.75E-31
DDOST	1.11E-35	0.074111545	0.631	0.436	1.80E-31
MRPL32	1.16E-35	0.025510506	0.393	0.247	1.89E-31
ZCCHC11	1.16E-35	0.040100871	0.203	0.112	1.89E-31
YWHAB	1.17E-35	0.083029936	0.656	0.457	1.91E-31
EMC6	1.17E-35	0.010978437	0.322	0.195	1.91E-31
SULT1A1	1.18E-35	0.06843639	0.576	0.394	1.93E-31
AK3	1.20E-35	0.074016748	0.626	0.43	1.95E-31
CD99	1.21E-35	0.06008313	0.576	0.39	1.97E-31
DRG1	1.22E-35	0.033022876	0.259	0.152	1.98E-31
MTIF2	1.22E-35	0.020176572	0.168	0.088	1.99E-31
GGNBP2	1.23E-35	0.045978814	0.495	0.324	2.00E-31
NDUFB9	1.29E-35	0.126029332	0.989	0.965	2.10E-31
ZBTB38	1.30E-35	0.025862544	0.199	0.11	2.12E-31
CCAR1	1.31E-35	0.021644359	0.274	0.162	2.13E-31
KLF2	1.32E-35	0.072597153	0.118	0.055	2.15E-31
GNPAT	1.35E-35	0.015704749	0.303	0.183	2.20E-31
IDH3G	1.40E-35	0.015842754	0.245	0.141	2.28E-31
CXCL16	1.41E-35	0.019934506	0.269	0.159	2.29E-31
SLC25A46	1.42E-35	0.020175662	0.18	0.096	2.32E-31
SPRYD4	1.53E-35	0.019615139	0.46	0.294	2.48E-31
NOC4L	1.55E-35	0.030862032	0.133	0.064	2.52E-31
PHF20L1	1.60E-35	0.032184467	0.497	0.323	2.60E-31
MRPS34	1.64E-35	0.082933817	0.615	0.424	2.67E-31
SLC4A2	1.64E-35	0.032636728	0.183	0.098	2.67E-31
B4GALT3	1.65E-35	0.028185026	0.182	0.097	2.68E-31
EIF2AK1	1.70E-35	0.018844859	0.268	0.157	2.77E-31
CRIP3	1.71E-35	0.022200524	0.295	0.177	2.78E-31
GSS	1.75E-35	0.031828238	0.146	0.073	2.84E-31
SIRT2	1.78E-35	0.028885358	0.189	0.102	2.89E-31
ZNF277	1.79E-35	0.015854321	0.177	0.094	2.91E-31
RNF130	1.90E-35	0.020011195	0.338	0.207	3.09E-31
APEX1	1.92E-35	0.047015078	0.523	0.346	3.12E-31
SFXN1	1.95E-35	0.024689811	0.23	0.131	3.17E-31
TAF12	2.17E-35	0.018413942	0.302	0.182	3.54E-31
UBE2R2	2.18E-35	0.014916389	0.286	0.171	3.54E-31
MED8	2.19E-35	0.020809828	0.27	0.159	3.57E-31
C8A	2.20E-35	0.012066225	0.304	0.183	3.58E-31
YBX3	2.24E-35	0.037660541	0.308	0.189	3.64E-31
FOS	2.37E-35	0.231491613	0.689	0.529	3.86E-31
CCDC50	2.45E-35	0.026915699	0.389	0.247	3.99E-31
AK4	2.49E-35	0.026690744	0.503	0.329	4.06E-31
PEX2	2.51E-35	0.051011871	0.552	0.37	4.09E-31
CPN2	2.56E-35	-0.001193147	0.314	0.191	4.16E-31
TCEA2	2.62E-35	0.021477968	0.263	0.155	4.26E-31
MRPS16	2.63E-35	0.08447447	0.639	0.442	4.28E-31
BTD	2.63E-35	0.014233662	0.279	0.165	4.28E-31
EXOSC7	2.75E-35	0.032290842	0.192	0.105	4.48E-31
GNPNAT1	2.88E-35	0.006328237	0.359	0.222	4.69E-31
SAMM50	2.92E-35	0.029661737	0.221	0.125	4.75E-31
MYC	3.14E-35	0.078836732	0.419	0.277	5.10E-31
COBLL1	3.21E-35	0.012338859	0.306	0.185	5.21E-31
DNAJA3	3.37E-35	0.015792346	0.178	0.095	5.49E-31
RHOC	3.41E-35	0.096094652	0.58	0.405	5.54E-31
HMBS	3.41E-35	0.024567691	0.174	0.092	5.54E-31
KPNB1	3.64E-35	0.042533971	0.453	0.297	5.92E-31
HSPA5	3.64E-35	0.225273767	0.924	0.826	5.92E-31
POLR2J	3.67E-35	0.03998365	0.496	0.324	5.97E-31
TM2D3	3.69E-35	0.018945352	0.345	0.214	6.01E-31
CTSL	3.71E-35	0.048839596	0.561	0.376	6.04E-31
INSR	3.75E-35	0.001740213	0.307	0.187	6.11E-31
CLTB	3.75E-35	0.041333141	0.476	0.309	6.11E-31
CD68	4.07E-35	0.023667868	0.114	0.052	6.62E-31
OGFR	4.12E-35	0.019869263	0.18	0.096	6.69E-31
CPPED1	4.12E-35	0.012912565	0.244	0.141	6.69E-31
ALG1	4.14E-35	0.008472965	0.169	0.088	6.74E-31
CYR61	4.27E-35	0.086801197	0.184	0.101	6.94E-31
TBL3	4.36E-35	0.025889465	0.119	0.056	7.08E-31
MRPL16	4.46E-35	0.019570269	0.36	0.223	7.25E-31
ZNF22	4.46E-35	0.030171769	0.205	0.115	7.26E-31
DAXX	4.60E-35	0.05109054	0.326	0.203	7.48E-31
SPAG7	4.64E-35	0.009617844	0.355	0.22	7.54E-31
PGK1	4.71E-35	0.107669884	0.673	0.48	7.67E-31
WDYHV1	4.80E-35	0.022609812	0.26	0.153	7.80E-31
RGS14	4.90E-35	0.019405795	0.296	0.178	7.97E-31
ZG16	5.07E-35	0.035700821	0.281	0.169	8.24E-31
RAB21	5.08E-35	0.018299731	0.208	0.116	8.27E-31
CHD2	5.23E-35	0.02019046	0.226	0.129	8.50E-31
XRCC6	5.72E-35	0.048380738	0.521	0.347	9.30E-31
ZNF770	5.87E-35	0.015446971	0.236	0.136	9.54E-31
KPNA2	5.97E-35	0.058233159	0.357	0.224	9.71E-31
RBM47	6.06E-35	0.029234372	0.269	0.161	9.86E-31
NSMCE2	6.07E-35	0.045730393	0.529	0.35	9.87E-31
SOX9	6.15E-35	0.051905779	0.167	0.089	1.00E-30
KLHL24	6.20E-35	0.022898028	0.247	0.143	1.01E-30
MTFR1L	6.31E-35	0.019625143	0.162	0.084	1.03E-30
TRIM27	6.45E-35	0.042787035	0.52	0.347	1.05E-30
MTHFD1	6.61E-35	0.005905153	0.215	0.12	1.07E-30
EFHD2	6.84E-35	0.023186192	0.173	0.092	1.11E-30
ZNF280D	6.85E-35	0.005970733	0.222	0.125	1.11E-30
PSMB9	7.06E-35	0.033026392	0.329	0.204	1.15E-30
RP11-792A8.4	7.08E-35	0.024653506	0.242	0.14	1.15E-30
ALDH3A2	7.25E-35	0.031513471	0.413	0.264	1.18E-30
PVRL2	7.27E-35	0.006562035	0.358	0.221	1.18E-30
EIF3I	7.31E-35	0.103168328	0.665	0.475	1.19E-30
EPRS	7.38E-35	0.016772762	0.458	0.296	1.20E-30
PEX16	7.40E-35	0.001281474	0.276	0.163	1.20E-30
RAP1B	7.48E-35	0.012539466	0.362	0.224	1.22E-30
HOMER2	7.67E-35	0.035350645	0.161	0.084	1.25E-30
SMC6	7.75E-35	0.018720399	0.153	0.078	1.26E-30
EDEM2	7.88E-35	0.017465249	0.153	0.078	1.28E-30
HNRNPA0	7.98E-35	0.04937485	0.463	0.302	1.30E-30
TXNL1	8.01E-35	0.074849743	0.57	0.391	1.30E-30
NOP16	8.04E-35	0.027920591	0.326	0.2	1.31E-30
TMEM80	8.29E-35	0.023963258	0.148	0.075	1.35E-30
CTNNA1	8.63E-35	0.013989184	0.421	0.27	1.40E-30
RNPEPL1	8.69E-35	0.015365093	0.103	0.045	1.41E-30
GLTSCR2	8.96E-35	0.053273841	0.546	0.365	1.46E-30
IARS	8.99E-35	0.010997874	0.253	0.147	1.46E-30
CDC37L1	9.15E-35	0.016065158	0.278	0.166	1.49E-30
PPP1R2	9.58E-35	0.022983613	0.186	0.101	1.56E-30
IMPAD1	9.71E-35	0.026391754	0.472	0.306	1.58E-30
PYCR1	1.01E-34	0.01209717	0.213	0.119	1.64E-30
MAP3K11	1.03E-34	0.024272525	0.158	0.082	1.67E-30
KLHDC3	1.05E-34	0.048522081	0.499	0.329	1.71E-30
SCFD1	1.06E-34	0.007720475	0.238	0.136	1.73E-30
PCYT2	1.07E-34	0.038618374	0.541	0.359	1.75E-30
ZDHHC3	1.08E-34	0.02689518	0.168	0.088	1.76E-30
CHMP3	1.09E-34	0.018935332	0.248	0.144	1.77E-30
GANAB	1.09E-34	-0.01429175	0.307	0.186	1.78E-30
SCARB2	1.10E-34	0.015646149	0.4	0.254	1.80E-30
POP7	1.15E-34	0.011561655	0.373	0.233	1.88E-30
POP5	1.20E-34	0.035110942	0.425	0.273	1.95E-30
YIPF4	1.20E-34	0.013143543	0.339	0.209	1.95E-30
VPS29	1.24E-34	0.062432937	0.547	0.367	2.01E-30
PEX6	1.25E-34	0.003233557	0.289	0.173	2.03E-30
PEX19	1.26E-34	0.02039224	0.379	0.238	2.05E-30
PNO1	1.28E-34	0.032065169	0.195	0.108	2.09E-30
LDHA	1.29E-34	0.175868883	0.868	0.739	2.10E-30
HNRNPU	1.33E-34	0.067029084	0.604	0.415	2.16E-30
GPN1	1.34E-34	0.031912193	0.132	0.064	2.17E-30
ASMTL	1.34E-34	0.02182237	0.143	0.072	2.17E-30
PTRH1	1.38E-34	0.007739119	0.198	0.108	2.25E-30
ATP2A2	1.48E-34	0.012402214	0.482	0.317	2.41E-30
MICU2	1.54E-34	0.034999141	0.163	0.086	2.51E-30
AFF4	1.55E-34	0.009468849	0.303	0.184	2.53E-30
RALY	1.59E-34	0.019583019	0.251	0.147	2.58E-30
RBM3	1.59E-34	0.04851206	0.52	0.343	2.58E-30
STK16	1.63E-34	0.021093085	0.215	0.121	2.66E-30
FAHD1	1.65E-34	0.034292655	0.362	0.228	2.68E-30
REEP3	1.66E-34	0.034793155	0.33	0.205	2.71E-30
ZNF76	1.68E-34	0.017170699	0.179	0.096	2.72E-30
PRODH2	1.69E-34	0.019786323	0.222	0.126	2.75E-30
ITIH4	1.71E-34	-0.006280361	0.226	0.128	2.79E-30
UBE2I	1.76E-34	0.031916777	0.357	0.225	2.85E-30
MAFG	1.77E-34	0.02852423	0.163	0.086	2.88E-30
UBE2D2	1.81E-34	0.048318837	0.527	0.349	2.94E-30
ANXA4	1.85E-34	0.058598746	0.565	0.383	3.01E-30
TAP1	1.85E-34	0.015187934	0.26	0.154	3.01E-30
PACSIN3	1.93E-34	0.022908028	0.166	0.087	3.14E-30
PSMD9	1.97E-34	0.016447907	0.197	0.108	3.21E-30
IKBKG	1.98E-34	0.011231496	0.213	0.119	3.21E-30
AHSA1	2.05E-34	0.030040666	0.412	0.264	3.34E-30
TMEM99	2.15E-34	0.033601788	0.157	0.082	3.49E-30
HELZ	2.16E-34	0.025746993	0.21	0.119	3.51E-30
ZDHHC9	2.16E-34	0.019728325	0.19	0.104	3.51E-30
PLEKHB2	2.18E-34	0.034366522	0.213	0.121	3.54E-30
PPP1R3G	2.19E-34	0.045691116	0.176	0.095	3.56E-30
MPZL1	2.22E-34	0.021197784	0.213	0.12	3.61E-30
MXD4	2.27E-34	0.026776195	0.182	0.099	3.70E-30
EIF3D	2.28E-34	0.038876866	0.507	0.334	3.71E-30
FAM104A	2.29E-34	0.018830755	0.195	0.108	3.72E-30
EIF4EBP2	2.30E-34	0.010533824	0.362	0.227	3.73E-30
ARL8A	2.31E-34	0.026070971	0.249	0.146	3.75E-30
HNF4A	2.35E-34	-9.41E-05	0.3	0.181	3.82E-30
HPR	2.42E-34	0.190558607	0.894	0.802	3.93E-30
FAM120A	2.45E-34	0.018277726	0.417	0.269	3.99E-30
ERGIC3	2.47E-34	0.061712055	0.603	0.413	4.02E-30
PSMC3	2.48E-34	0.074053099	0.607	0.417	4.03E-30
AGPAT1	2.54E-34	0.010164955	0.368	0.231	4.12E-30
ADK	2.58E-34	0.02458164	0.402	0.256	4.19E-30
FOXA2	2.60E-34	0.013591408	0.234	0.135	4.22E-30
RUFY1	2.61E-34	0.01748261	0.196	0.108	4.24E-30
STX5	2.67E-34	0.01857724	0.243	0.141	4.34E-30
HABP2	2.68E-34	0.031977709	0.238	0.139	4.36E-30
LAMTOR1	2.73E-34	0.078993756	0.64	0.442	4.44E-30
CDK4	2.93E-34	0.03531251	0.294	0.179	4.77E-30
NR1H3	2.96E-34	0.013208855	0.166	0.087	4.81E-30
GALM	2.96E-34	0.021564362	0.254	0.149	4.81E-30
COX11	2.99E-34	0.018746882	0.301	0.182	4.86E-30
HADHB	3.01E-34	0.049567143	0.548	0.369	4.89E-30
SLC27A2	3.07E-34	0.11360334	0.659	0.483	4.99E-30
METTL7B	3.08E-34	0.028742293	0.256	0.151	5.01E-30
CFLAR	3.31E-34	0.018811096	0.251	0.148	5.37E-30
TSG101	3.33E-34	0.005843995	0.355	0.22	5.41E-30
STRAP	3.39E-34	0.04850794	0.489	0.322	5.52E-30
FAM210A	3.51E-34	0.02943197	0.13	0.063	5.71E-30
PRMT1	3.52E-34	0.027965035	0.202	0.113	5.72E-30
UBXN6	3.55E-34	0.011903905	0.187	0.102	5.77E-30
KMT2E	3.55E-34	0.000274996	0.308	0.186	5.77E-30
LRP10	3.57E-34	-0.00962206	0.293	0.176	5.80E-30
KIAA1671	3.62E-34	0.031798825	0.118	0.055	5.89E-30
SERPINA10	3.63E-34	0.045322792	0.506	0.338	5.90E-30
BECN1	3.71E-34	0.016554244	0.226	0.13	6.03E-30
MRPS6	3.76E-34	0.019576108	0.379	0.239	6.12E-30
RP11-220I1.1	3.86E-34	0.007667832	0.242	0.14	6.28E-30
SCAND1	3.86E-34	0.076222612	0.62	0.431	6.28E-30
TOP1MT	3.91E-34	0.013855439	0.247	0.144	6.36E-30
MXI1	3.91E-34	0.012834109	0.176	0.094	6.36E-30
NUDT2	3.99E-34	0.026156375	0.252	0.148	6.48E-30
APOO	4.01E-34	0.025901407	0.138	0.068	6.51E-30
BAG4	4.19E-34	0.012375971	0.388	0.245	6.82E-30
TMEM223	4.31E-34	0.017712887	0.329	0.203	7.00E-30
RITA1	4.44E-34	0.020641375	0.254	0.15	7.21E-30
BFAR	4.45E-34	0.017327882	0.191	0.105	7.24E-30
PELO	4.58E-34	0.027146889	0.216	0.123	7.44E-30
A2M	4.60E-34	0.036834002	0.368	0.236	7.48E-30
DPH2	4.69E-34	0.038186386	0.094	0.041	7.62E-30
CDK5RAP3	4.76E-34	0.001295651	0.389	0.246	7.74E-30
ATPAF1	4.77E-34	0.015192465	0.268	0.159	7.76E-30
CFDP1	4.85E-34	0.025392211	0.492	0.322	7.88E-30
DCTN3	4.86E-34	0.032716197	0.453	0.294	7.90E-30
SLC25A26	4.89E-34	0.014541053	0.28	0.167	7.95E-30
LTBR	4.98E-34	0.016486532	0.315	0.193	8.10E-30
SUMF1	5.03E-34	0.018035265	0.212	0.119	8.19E-30
NIFK	5.11E-34	0.023211758	0.329	0.203	8.31E-30
PPARGC1A	5.13E-34	0.011869311	0.21	0.118	8.34E-30
CD81	5.22E-34	0.001663728	0.41	0.261	8.49E-30
TSEN34	5.24E-34	0.019626601	0.251	0.147	8.53E-30
PURA	5.32E-34	0.019606509	0.224	0.128	8.65E-30
ACOX1	5.39E-34	0.013144502	0.499	0.326	8.77E-30
PLEKHF1	5.43E-34	0.027431101	0.138	0.068	8.83E-30
C6orf136	5.46E-34	0.016944018	0.378	0.238	8.88E-30
TCF25	5.46E-34	0.033684925	0.534	0.351	8.88E-30
TMEM245	5.56E-34	0.02343307	0.185	0.101	9.04E-30
MAPK14	5.58E-34	0.014177461	0.4	0.255	9.07E-30
AAMP	5.64E-34	0.007713224	0.307	0.186	9.17E-30
SDC4	5.70E-34	0.017681435	0.378	0.241	9.26E-30
TSFM	5.73E-34	0.027638907	0.272	0.163	9.32E-30
CPD	5.80E-34	0.017409581	0.354	0.222	9.43E-30
HDHD3	5.81E-34	0.034015396	0.488	0.32	9.45E-30
RFT1	6.11E-34	0.032923366	0.128	0.062	9.93E-30
PQBP1	6.17E-34	0.000142728	0.311	0.189	1.00E-29
ZBED5-AS1	6.26E-34	0.025914895	0.173	0.092	1.02E-29
PRKAR2A	6.40E-34	0.019247551	0.245	0.144	1.04E-29
GOSR1	6.44E-34	0.019058739	0.256	0.151	1.05E-29
MRPS5	6.51E-34	0.021098644	0.447	0.29	1.06E-29
MLEC	6.51E-34	0.041777022	0.553	0.371	1.06E-29
CD2BP2	6.63E-34	0.020645905	0.203	0.114	1.08E-29
CLN5	6.71E-34	0.023092324	0.24	0.139	1.09E-29
RSU1	6.81E-34	0.022272733	0.293	0.177	1.11E-29
THRAP3	6.84E-34	0.021497446	0.399	0.254	1.11E-29
GEMIN6	6.91E-34	0.020532168	0.19	0.104	1.12E-29
SAP30BP	6.98E-34	0.01125868	0.265	0.157	1.13E-29
YME1L1	7.04E-34	0.018642451	0.245	0.144	1.14E-29
LRRC14	7.44E-34	0.01923003	0.165	0.087	1.21E-29
PGLYRP2	7.53E-34	0.022910379	0.319	0.198	1.23E-29
AHCYL1	7.65E-34	0.023334775	0.303	0.186	1.24E-29
HYI	7.68E-34	0.002063677	0.302	0.183	1.25E-29
BZW2	7.83E-34	0.022925162	0.176	0.095	1.27E-29
ING4	7.95E-34	0.026925233	0.139	0.07	1.29E-29
NME1	7.97E-34	0.140110929	0.822	0.651	1.30E-29
CRELD1	8.24E-34	0.00699176	0.262	0.154	1.34E-29
RP6-109B7.3	8.32E-34	0.004611473	0.24	0.139	1.35E-29
C16orf13	8.47E-34	0.029169381	0.527	0.349	1.38E-29
TPI1	8.86E-34	0.152813245	0.899	0.763	1.44E-29
PCGF5	9.23E-34	0.024933298	0.373	0.237	1.50E-29
NDUFS3	9.28E-34	0.038879913	0.558	0.371	1.51E-29
MXD1	9.39E-34	0.032848678	0.146	0.075	1.53E-29
NCLN	9.40E-34	0.012248663	0.193	0.107	1.53E-29
GPR88	9.50E-34	0.015968192	0.176	0.095	1.54E-29
STOML1	9.51E-34	0.021785146	0.1	0.044	1.55E-29
MAP1LC3A	9.52E-34	0.033528809	0.176	0.095	1.55E-29
CYP4F12	9.98E-34	0.007851441	0.133	0.065	1.62E-29
LYRM5	1.01E-33	0.027284945	0.402	0.257	1.64E-29
PRMT5	1.02E-33	0.031991891	0.128	0.062	1.66E-29
UBE2H	1.04E-33	0.02539096	0.236	0.138	1.68E-29
HDDC3	1.04E-33	0.012362744	0.373	0.235	1.69E-29
KLHDC2	1.04E-33	0.017586988	0.394	0.25	1.69E-29
ORMDL3	1.05E-33	0.018343852	0.393	0.253	1.71E-29
DDX54	1.07E-33	0.011131207	0.193	0.107	1.74E-29
SAFB2	1.10E-33	0.008424009	0.174	0.093	1.79E-29
EMD	1.11E-33	0.01894834	0.174	0.094	1.80E-29
C11orf83	1.13E-33	0.00475797	0.358	0.222	1.84E-29
UNC93B1	1.16E-33	0.020802105	0.118	0.056	1.88E-29
SLC25A33	1.20E-33	0.041666228	0.456	0.299	1.95E-29
TAF15	1.20E-33	0.013471203	0.289	0.175	1.96E-29
FXR1	1.25E-33	0.0180687	0.39	0.249	2.04E-29
DHTKD1	1.26E-33	0.008780565	0.369	0.233	2.04E-29
RIC8A	1.29E-33	0.026073427	0.144	0.073	2.10E-29
SF3B2	1.31E-33	0.014067309	0.4	0.255	2.13E-29
HIST1H2BK	1.32E-33	0.14539444	0.936	0.877	2.15E-29
LARP1	1.35E-33	-0.007867994	0.378	0.239	2.20E-29
CEBPG	1.36E-33	0.022689572	0.46	0.299	2.21E-29
PPP6C	1.50E-33	0.013650998	0.263	0.156	2.44E-29
PIGF	1.57E-33	0.017728329	0.233	0.135	2.55E-29
BST2	1.66E-33	0.08390572	0.604	0.425	2.69E-29
KLHL21	1.70E-33	0.041511063	0.147	0.076	2.76E-29
TAF7	1.76E-33	0.043170778	0.544	0.364	2.85E-29
MAZ	1.78E-33	0.010663873	0.206	0.117	2.89E-29
ATP6V1A	1.79E-33	0.025308508	0.249	0.147	2.90E-29
PSMB5	1.81E-33	0.106767118	0.722	0.527	2.94E-29
USE1	1.82E-33	0.011098104	0.309	0.19	2.96E-29
CYB561A3	1.83E-33	0.013472199	0.141	0.071	2.97E-29
MUT	1.85E-33	0.002303276	0.435	0.278	3.01E-29
RHOT2	1.92E-33	0.017282845	0.138	0.069	3.13E-29
CCNH	2.08E-33	0.021803153	0.213	0.121	3.39E-29
ARFGAP2	2.11E-33	0.012612893	0.191	0.105	3.43E-29
ADRM1	2.12E-33	0.063770647	0.606	0.418	3.44E-29
PHB2	2.18E-33	0.051776654	0.548	0.37	3.55E-29
DCUN1D1	2.20E-33	0.01828402	0.176	0.095	3.58E-29
UBAP2L	2.20E-33	0.014500543	0.158	0.083	3.58E-29
KLF9	2.28E-33	0.001042706	0.309	0.189	3.70E-29
MRPL35	2.36E-33	0.020203449	0.245	0.144	3.83E-29
SNW1	2.36E-33	0.016731053	0.313	0.193	3.83E-29
USP14	2.39E-33	-0.005311114	0.28	0.168	3.89E-29
CSNK1D	2.49E-33	0.007775784	0.24	0.139	4.04E-29
ATF6	2.61E-33	0.028079784	0.388	0.248	4.25E-29
MMADHC	2.65E-33	0.04064451	0.495	0.325	4.31E-29
CS	2.70E-33	0.039536729	0.206	0.117	4.40E-29
SRPRB	2.70E-33	0.056079928	0.548	0.373	4.40E-29
PLS3	2.72E-33	0.020823633	0.477	0.314	4.43E-29
ACADS	2.75E-33	0.01358381	0.207	0.117	4.48E-29
SPOP	2.78E-33	0.016236084	0.224	0.129	4.53E-29
SURF2	2.85E-33	0.022230419	0.221	0.127	4.64E-29
IARS2	2.87E-33	0.0321345	0.499	0.33	4.66E-29
ORAI1	2.91E-33	0.017278831	0.134	0.067	4.74E-29
HSPA4	2.95E-33	0.013157456	0.328	0.203	4.79E-29
ARPC1A	3.00E-33	0.048838769	0.564	0.38	4.87E-29
SHC1	3.05E-33	0.021067565	0.19	0.105	4.96E-29
SNUPN	3.06E-33	0.0242194	0.205	0.116	4.98E-29
NAA15	3.11E-33	0.009783333	0.171	0.091	5.06E-29
ETFDH	3.14E-33	0.002395202	0.201	0.112	5.10E-29
ZNF655	3.21E-33	0.023197132	0.2	0.112	5.22E-29
C1orf86	3.25E-33	0.005088134	0.274	0.164	5.29E-29
ICT1	3.31E-33	0.02671804	0.391	0.249	5.39E-29
MTFR1	3.46E-33	0.004915743	0.415	0.265	5.62E-29
FERMT2	3.51E-33	0.020940765	0.224	0.129	5.71E-29
TRIP11	3.61E-33	0.021929317	0.168	0.09	5.87E-29
DCAF13	3.62E-33	0.036028838	0.499	0.332	5.88E-29
PXDC1	3.66E-33	0.019934557	0.288	0.175	5.95E-29
UBL4A	3.77E-33	0.016954824	0.162	0.086	6.13E-29
UTP11L	3.79E-33	0.023503371	0.225	0.13	6.17E-29
HCCS	3.80E-33	0.036812912	0.171	0.093	6.18E-29
NSUN5	3.83E-33	0.021434697	0.154	0.08	6.22E-29
MORN2	3.93E-33	0.022871393	0.175	0.094	6.40E-29
MAOA	4.02E-33	0.037939372	0.468	0.309	6.53E-29
MED29	4.03E-33	0.015498427	0.177	0.096	6.56E-29
ORAI3	4.12E-33	0.022497369	0.24	0.141	6.70E-29
TP53BP2	4.19E-33	0.013049372	0.213	0.121	6.81E-29
DHX15	4.23E-33	0.013634743	0.233	0.136	6.88E-29
SUPT6H	4.28E-33	0.007841503	0.162	0.086	6.96E-29
SMOC1	4.33E-33	0.017199038	0.13	0.064	7.04E-29
FAM3A	4.36E-33	0.018007451	0.145	0.074	7.09E-29
COMMD9	4.53E-33	0.015428978	0.262	0.155	7.36E-29
PRKDC	4.59E-33	0.011598904	0.512	0.339	7.46E-29
ARID4B	4.70E-33	0.023587701	0.354	0.224	7.65E-29
CCDC53	4.85E-33	0.013127197	0.193	0.107	7.89E-29
NOL11	4.89E-33	0.01271661	0.205	0.115	7.94E-29
LRRC47	5.14E-33	0.022405121	0.179	0.098	8.36E-29
NFE2L2	5.40E-33	0.026565748	0.333	0.208	8.77E-29
TWF2	5.51E-33	0.027635775	0.143	0.073	8.96E-29
ARFRP1	5.57E-33	0.031908827	0.157	0.083	9.06E-29
MLF2	5.60E-33	0.045150208	0.559	0.377	9.10E-29
DFFA	5.67E-33	0.024572456	0.161	0.085	9.22E-29
C11orf54	5.72E-33	0.015606876	0.442	0.286	9.30E-29
SUCO	5.87E-33	0.010517992	0.186	0.102	9.55E-29
GDI2	6.17E-33	0.066416247	0.592	0.408	1.00E-28
GLDC	6.26E-33	0.005298137	0.094	0.04	1.02E-28
PABPC4	6.33E-33	0.012419706	0.288	0.176	1.03E-28
SLC39A7	6.48E-33	0.022617008	0.52	0.345	1.05E-28
DDIT3	6.54E-33	0.047277592	0.463	0.309	1.06E-28
UCHL5	6.72E-33	0.005678079	0.32	0.196	1.09E-28
SAFB	6.83E-33	0.020815537	0.094	0.041	1.11E-28
COMMD4	6.90E-33	0.020454473	0.48	0.314	1.12E-28
ELP5	6.99E-33	0.00845442	0.301	0.184	1.14E-28
ACSS3	7.08E-33	-0.007132371	0.388	0.245	1.15E-28
SPON2	7.14E-33	0.053729646	0.212	0.123	1.16E-28
TMEM189	7.46E-33	0.02788887	0.123	0.06	1.21E-28
VPS26B	7.64E-33	0.029413635	0.133	0.066	1.24E-28
SLC25A1	7.69E-33	0.027536853	0.491	0.325	1.25E-28
SORL1	7.71E-33	-0.00440146	0.321	0.199	1.25E-28
SHARPIN	7.97E-33	0.0927503	0.67	0.487	1.30E-28
MCTS1	7.99E-33	0.034897002	0.508	0.337	1.30E-28
OS9	8.02E-33	0.059249085	0.647	0.452	1.30E-28
SLC25A23	8.05E-33	0.025636164	0.163	0.087	1.31E-28
C6orf106	8.28E-33	0.010983931	0.339	0.212	1.35E-28
INSIG2	8.28E-33	0.017723914	0.245	0.144	1.35E-28
Sep-07	8.53E-33	0.019471084	0.327	0.204	1.39E-28
KIAA2013	8.62E-33	0.012627578	0.171	0.092	1.40E-28
THUMPD3	8.89E-33	0.011257434	0.188	0.104	1.45E-28
TOX4	8.96E-33	0.00985126	0.306	0.189	1.46E-28
H2AFJ	9.00E-33	0.025523067	0.398	0.256	1.46E-28
STOML2	9.10E-33	0.072426281	0.604	0.415	1.48E-28
MRPL19	9.16E-33	0.020177459	0.358	0.226	1.49E-28
TMEM141	9.19E-33	0.065865216	0.623	0.433	1.49E-28
BDP1	9.19E-33	0.006157351	0.234	0.136	1.49E-28
IAH1	9.38E-33	0.013015795	0.286	0.174	1.52E-28
SNX27	9.39E-33	0.019792702	0.191	0.106	1.53E-28
KIAA0196	9.46E-33	0.000186239	0.254	0.151	1.54E-28
MRPL34	9.53E-33	0.102262383	0.683	0.496	1.55E-28
RNF14	9.59E-33	0.012065694	0.194	0.108	1.56E-28
ABCF3	9.65E-33	0.02193822	0.121	0.058	1.57E-28
GFM1	9.69E-33	0.00012669	0.216	0.123	1.57E-28
MFSD3	9.71E-33	0.12388052	0.7	0.525	1.58E-28
ENPP7	1.00E-32	0.021119476	0.11	0.051	1.63E-28
MVP	1.00E-32	0.033110409	0.169	0.092	1.63E-28
FDPS	1.01E-32	0.204708293	0.811	0.651	1.64E-28
GADD45B	1.04E-32	0.125131813	0.64	0.466	1.69E-28
SMIM4	1.06E-32	0.036663307	0.575	0.386	1.73E-28
UCHL3	1.09E-32	0.025575887	0.322	0.199	1.78E-28
MRPL10	1.13E-32	0.00921336	0.264	0.157	1.85E-28
ELL2	1.14E-32	0.002140751	0.372	0.236	1.85E-28
ALDH1B1	1.14E-32	0.020579899	0.264	0.159	1.86E-28
LYN	1.15E-32	0.008267135	0.156	0.081	1.86E-28
MIF4GD	1.16E-32	0.025649753	0.235	0.138	1.88E-28
GSTZ1	1.16E-32	0.012769391	0.188	0.104	1.88E-28
MLYCD	1.20E-32	0.022693217	0.134	0.067	1.95E-28
C2orf47	1.22E-32	0.017732208	0.228	0.133	1.98E-28
GLTPD2	1.22E-32	0.013105448	0.306	0.188	1.98E-28
ATF6B	1.23E-32	-0.009622744	0.402	0.257	2.00E-28
SRSF1	1.24E-32	0.010092995	0.299	0.183	2.01E-28
APIP	1.25E-32	0.004078814	0.383	0.241	2.03E-28
C14orf1	1.27E-32	0.080607416	0.597	0.417	2.06E-28
MAGEH1	1.28E-32	0.031930376	0.076	0.03	2.08E-28
FLNC	1.28E-32	-0.000430989	0.218	0.125	2.08E-28
MPDU1	1.32E-32	0.01751992	0.214	0.122	2.15E-28
RGS3	1.32E-32	0.054987411	0.161	0.087	2.15E-28
CAPNS1	1.35E-32	0.010350422	0.366	0.231	2.19E-28
SLCO2B1	1.35E-32	-0.003903419	0.232	0.134	2.20E-28
PNPLA4	1.39E-32	0.025310471	0.219	0.126	2.26E-28
UQCRC2	1.40E-32	0.074999227	0.625	0.435	2.28E-28
GTF2A2	1.43E-32	0.062423161	0.634	0.435	2.32E-28
CLMN	1.43E-32	0.009123483	0.18	0.099	2.33E-28
OSTF1	1.44E-32	0.011508257	0.136	0.068	2.35E-28
EBAG9	1.45E-32	0.050454916	0.605	0.415	2.37E-28
VTI1B	1.46E-32	0.017272705	0.394	0.252	2.38E-28
NPM3	1.46E-32	0.032923825	0.122	0.059	2.38E-28
EIF2B3	1.47E-32	0.017052042	0.193	0.108	2.39E-28
KCTD20	1.48E-32	0.000118211	0.4	0.255	2.40E-28
CNOT2	1.50E-32	0.022953933	0.166	0.089	2.44E-28
ACOT2	1.54E-32	0.021230206	0.098	0.044	2.50E-28
ARF1	1.60E-32	0.135697686	0.821	0.645	2.61E-28
RP4-763G1.2	1.60E-32	0.011817492	0.1	0.044	2.61E-28
MAN2C1	1.61E-32	0.020773505	0.141	0.072	2.61E-28
SLC25A18	1.69E-32	0.012714904	0.258	0.154	2.75E-28
OGFOD3	1.71E-32	0.010850681	0.206	0.117	2.78E-28
ATP6V1E1	1.74E-32	0.015671083	0.416	0.267	2.83E-28
STARD3	1.76E-32	0.022389117	0.17	0.092	2.86E-28
CSDE1	1.82E-32	0.041045125	0.551	0.373	2.96E-28
VDAC2	1.82E-32	0.099075162	0.703	0.511	2.96E-28
ALG3	1.83E-32	0.075969064	0.656	0.466	2.97E-28
RIOK1	1.84E-32	0.019120768	0.3	0.185	3.00E-28
ANKRD11	1.85E-32	0.011878184	0.194	0.109	3.01E-28
MOCS1	1.85E-32	0.019157604	0.215	0.123	3.01E-28
RP11-157P1.5	1.87E-32	0.017357168	0.14	0.071	3.04E-28
MSRB2	1.87E-32	0.031043233	0.536	0.358	3.04E-28
PIGP	1.91E-32	0.0218455	0.429	0.278	3.10E-28
TMEM5	1.92E-32	0.023744799	0.179	0.098	3.12E-28
PHYKPL	1.92E-32	-0.00601084	0.198	0.11	3.13E-28
DNAJC3	1.94E-32	0.055311489	0.617	0.425	3.15E-28
ZFAND5	1.95E-32	0.059133755	0.619	0.431	3.18E-28
THOC7	1.97E-32	0.024635743	0.462	0.302	3.21E-28
RNF7	2.03E-32	0.022901495	0.443	0.288	3.30E-28
EXOSC3	2.03E-32	0.023187138	0.171	0.093	3.30E-28
ATP5B	2.07E-32	0.140711206	0.867	0.725	3.37E-28
PPP1R10	2.08E-32	0.013942295	0.265	0.159	3.39E-28
DLD	2.09E-32	0.020417158	0.249	0.148	3.39E-28
AFG3L2	2.11E-32	0.009954046	0.288	0.175	3.43E-28
SLC39A9	2.13E-32	0.009338573	0.228	0.132	3.47E-28
BUD31	2.16E-32	0.011771577	0.388	0.247	3.52E-28
DEPTOR	2.20E-32	0.008276146	0.25	0.148	3.58E-28
GLI4	2.21E-32	0.008835629	0.263	0.157	3.60E-28
BCCIP	2.23E-32	0.005234653	0.305	0.187	3.62E-28
KLB	2.24E-32	0.004102579	0.269	0.161	3.64E-28
GMPS	2.28E-32	0.035897367	0.149	0.078	3.71E-28
MAF1	2.30E-32	0.077452936	0.649	0.456	3.74E-28
TNIP2	2.31E-32	0.020185025	0.126	0.062	3.75E-28
PCK1	2.33E-32	0.177296568	0.706	0.553	3.80E-28
TOPORS	2.35E-32	0.012008452	0.159	0.084	3.82E-28
PDPK1	2.36E-32	0.029637522	0.106	0.049	3.83E-28
PPP2R4	2.37E-32	0.023698012	0.174	0.096	3.85E-28
SNRNP48	2.37E-32	0.01090749	0.332	0.207	3.86E-28
TCTA	2.39E-32	0.011283886	0.21	0.12	3.88E-28
TEX2	2.41E-32	0.014934831	0.125	0.061	3.92E-28
DYNLL2	2.47E-32	0.001723518	0.207	0.118	4.01E-28
AK2	2.56E-32	0.053161198	0.571	0.389	4.16E-28
EFCAB14	2.57E-32	0.014341785	0.161	0.085	4.18E-28
CD151	2.59E-32	0.069333853	0.583	0.407	4.21E-28
WASL	2.60E-32	0.01482338	0.276	0.167	4.23E-28
LRP6	2.66E-32	0.020741559	0.176	0.097	4.33E-28
ID2	2.67E-32	0.198278039	0.764	0.606	4.34E-28
SDHB	2.68E-32	0.056617375	0.576	0.396	4.36E-28
ZNF148	2.68E-32	0.013353766	0.193	0.108	4.36E-28
BRIX1	2.76E-32	0.018163318	0.289	0.176	4.48E-28
LINC00844	2.80E-32	0.007640643	0.296	0.182	4.55E-28
TAF2	2.82E-32	0.02084181	0.265	0.159	4.59E-28
MYO1E	2.88E-32	0.025187759	0.139	0.071	4.69E-28
GARS	2.91E-32	0.023071931	0.313	0.195	4.74E-28
LHPP	3.03E-32	0.011308548	0.262	0.156	4.92E-28
R3HCC1	3.07E-32	0.030115564	0.12	0.058	5.00E-28
COPZ2	3.13E-32	0.014752739	0.143	0.074	5.09E-28
NAA10	3.24E-32	0.017499694	0.449	0.291	5.27E-28
UBE2Z	3.26E-32	0.012402213	0.169	0.091	5.30E-28
STX4	3.35E-32	0.01185495	0.198	0.111	5.44E-28
TGS1	3.38E-32	0.015625617	0.276	0.168	5.49E-28
RAB14	3.38E-32	0.015749018	0.407	0.261	5.50E-28
ARL6IP5	3.39E-32	0.009729461	0.336	0.211	5.51E-28
LLGL2	3.40E-32	0.001127648	0.227	0.131	5.52E-28
MAP2K1	3.42E-32	0.015563299	0.21	0.12	5.56E-28
OSGEP	3.42E-32	0.018495906	0.171	0.093	5.57E-28
MRPS9	3.63E-32	0.014628459	0.203	0.115	5.90E-28
TRAPPC4	3.86E-32	0.023745622	0.383	0.245	6.27E-28
S100A16	3.90E-32	0.031562894	0.232	0.136	6.35E-28
FAM50B	3.94E-32	0.011613642	0.24	0.141	6.41E-28
C1QC	3.97E-32	0.017386194	0.095	0.042	6.46E-28
HAO1	3.98E-32	0.053725496	0.544	0.371	6.47E-28
NAMPT	4.00E-32	0.015013213	0.265	0.16	6.50E-28
C19orf25	4.17E-32	0.022670689	0.224	0.131	6.79E-28
PIGT	4.24E-32	0.027618193	0.443	0.29	6.89E-28
TRIP6	4.25E-32	0.017215896	0.223	0.129	6.91E-28
ZFYVE21	4.39E-32	0.014775445	0.202	0.114	7.15E-28
MLST8	4.42E-32	0.013309676	0.176	0.096	7.18E-28
SYAP1	4.43E-32	0.004396528	0.276	0.167	7.20E-28
FBL	4.49E-32	0.016179373	0.313	0.194	7.29E-28
LINC00152	4.50E-32	0.008873627	0.28	0.17	7.32E-28
LMAN2	4.72E-32	0.137875107	0.882	0.754	7.67E-28
CTDSP1	4.74E-32	0.024360376	0.148	0.077	7.71E-28
GUCD1	4.83E-32	0.002614836	0.241	0.141	7.85E-28
URI1	4.94E-32	0.014605424	0.19	0.106	8.04E-28
SORD	4.95E-32	0.06700823	0.639	0.446	8.06E-28
HFE2	4.98E-32	0.116629273	0.709	0.529	8.09E-28
SMIM1	5.03E-32	0.022469573	0.183	0.101	8.18E-28
EPB41L5	5.23E-32	0.011791556	0.149	0.077	8.51E-28
AUP1	5.24E-32	0.075854423	0.64	0.45	8.52E-28
TMED4	5.29E-32	0.002086314	0.308	0.19	8.60E-28
VBP1	5.32E-32	0.00213556	0.294	0.179	8.65E-28
TXN2	5.34E-32	0.029488287	0.543	0.364	8.69E-28
FNDC4	5.40E-32	0.015342238	0.171	0.093	8.78E-28
GJB1	5.41E-32	0.101357776	0.707	0.521	8.80E-28
RFNG	5.48E-32	0.020287825	0.139	0.071	8.92E-28
ARL5B	5.50E-32	0.020851849	0.184	0.103	8.94E-28
ATP5A1	5.66E-32	0.120937259	0.777	0.593	9.20E-28
NR1D1	5.75E-32	0.02439608	0.156	0.083	9.35E-28
HMG20B	5.80E-32	0.017334723	0.216	0.125	9.42E-28
PLK3	5.86E-32	0.041075465	0.11	0.052	9.54E-28
SMIM7	6.10E-32	0.014054478	0.413	0.267	9.92E-28
MSL1	6.42E-32	0.023136169	0.185	0.103	1.04E-27
ZBTB10	6.44E-32	0.030397139	0.252	0.152	1.05E-27
KCNQ1OT1	6.55E-32	0.017527045	0.119	0.058	1.07E-27
NFU1	6.67E-32	0.023341554	0.206	0.118	1.08E-27
MRPS26	6.74E-32	0.022196011	0.444	0.289	1.10E-27
TXNDC11	6.95E-32	0.026732696	0.188	0.105	1.13E-27
FAHD2A	6.98E-32	-0.007841327	0.185	0.102	1.14E-27
PSMA5	7.00E-32	0.070320325	0.6	0.416	1.14E-27
CD55	7.01E-32	0.0275535	0.198	0.113	1.14E-27
SFXN4	7.13E-32	0.015650287	0.21	0.121	1.16E-27
CDK5	7.27E-32	0.021618023	0.126	0.062	1.18E-27
ALAS1	7.45E-32	0.032999642	0.446	0.296	1.21E-27
FTSJ3	7.46E-32	0.024053994	0.113	0.054	1.21E-27
IGBP1	7.49E-32	0.013824854	0.296	0.182	1.22E-27
MED10	7.75E-32	0.01334372	0.319	0.198	1.26E-27
ACMSD	7.81E-32	0.017822494	0.206	0.118	1.27E-27
VNN1	8.13E-32	0.017177534	0.245	0.146	1.32E-27
B3GAT3	8.53E-32	0.014674757	0.247	0.147	1.39E-27
PTPLB	8.69E-32	0.00426143	0.381	0.243	1.41E-27
NSDHL	8.86E-32	0.033318571	0.136	0.07	1.44E-27
TSC22D3	8.87E-32	0.025542267	0.299	0.186	1.44E-27
CAT	8.93E-32	0.08550804	0.652	0.468	1.45E-27
CALM3	9.01E-32	0.034519034	0.493	0.327	1.47E-27
FRA10AC1	9.20E-32	0.002022567	0.268	0.161	1.50E-27
FASTK	9.38E-32	-0.000627404	0.263	0.157	1.52E-27
RAB5A	9.52E-32	0.014179326	0.197	0.112	1.55E-27
MAPKAPK3	9.54E-32	0.017589721	0.122	0.059	1.55E-27
EFNA1	9.91E-32	0.139604859	0.715	0.533	1.61E-27
PXMP4	1.00E-31	0.026544362	0.124	0.061	1.63E-27
ESF1	1.05E-31	-0.000458631	0.325	0.202	1.71E-27
ZCCHC6	1.13E-31	0.009881157	0.236	0.139	1.84E-27
MED21	1.16E-31	0.019704287	0.18	0.099	1.89E-27
CRYL1	1.17E-31	0.089623473	0.595	0.42	1.91E-27
HLA-DQB1	1.18E-31	0.015997385	0.099	0.045	1.91E-27
KANK1	1.18E-31	0.007668514	0.225	0.131	1.92E-27
SNHG7	1.20E-31	0.021138214	0.347	0.22	1.96E-27
DGUOK	1.22E-31	0.009584836	0.244	0.144	1.98E-27
RAB10	1.29E-31	0.014596204	0.415	0.269	2.09E-27
SULT1A2	1.29E-31	0.014384372	0.256	0.154	2.10E-27
Mar-01	1.31E-31	0.020647418	0.34	0.215	2.13E-27
MESDC2	1.32E-31	0.031200192	0.561	0.38	2.15E-27
KIAA1191	1.33E-31	0.010758287	0.193	0.108	2.17E-27
MRPL12	1.34E-31	0.099117013	0.712	0.518	2.18E-27
BCL2L13	1.36E-31	0.031989643	0.153	0.081	2.20E-27
CCDC86	1.37E-31	0.019896036	0.085	0.036	2.22E-27
PCYOX1	1.39E-31	-0.004905358	0.408	0.262	2.25E-27
CD276	1.40E-31	0.013879665	0.124	0.061	2.28E-27
FBXO22	1.40E-31	0.018327787	0.255	0.153	2.28E-27
JUN	1.44E-31	0.263617944	0.815	0.688	2.34E-27
RXRB	1.49E-31	0.002786116	0.249	0.148	2.42E-27
TMEM147	1.49E-31	0.031639752	0.565	0.379	2.43E-27
IL6ST	1.51E-31	0.004048444	0.455	0.299	2.46E-27
ORMDL2	1.56E-31	0.037937944	0.535	0.363	2.53E-27
ACLY	1.59E-31	0.016844769	0.268	0.163	2.59E-27
DYNC1LI1	1.61E-31	0.021134669	0.178	0.098	2.62E-27
TNPO1	1.62E-31	0.004707392	0.23	0.135	2.64E-27
ACADSB	1.69E-31	0.043409851	0.551	0.378	2.75E-27
RBMX	1.73E-31	0.0009724	0.397	0.256	2.82E-27
NBR1	1.76E-31	0.025585211	0.303	0.188	2.85E-27
ANXA5	1.81E-31	0.113984308	0.725	0.537	2.95E-27
DNTTIP1	1.86E-31	0.014607169	0.179	0.099	3.02E-27
CCDC91	1.86E-31	0.028041455	0.221	0.129	3.02E-27
DYNLRB1	1.88E-31	0.036814541	0.522	0.351	3.06E-27
ASAH1	1.90E-31	0.0195177	0.201	0.115	3.09E-27
CD58	2.01E-31	0.027436995	0.119	0.058	3.26E-27
DPP3	2.05E-31	0.028597517	0.115	0.056	3.33E-27
ZMPSTE24	2.09E-31	0.007127064	0.337	0.212	3.40E-27
SERPINA5	2.12E-31	0.043941516	0.572	0.393	3.45E-27
AGGF1	2.13E-31	-0.002807475	0.253	0.15	3.46E-27
CNPY2	2.13E-31	0.056394625	0.619	0.434	3.46E-27
SLC2A8	2.15E-31	0.01002942	0.168	0.092	3.50E-27
RP11-238F2.1	2.17E-31	0.009276217	0.231	0.136	3.53E-27
EGFL7	2.18E-31	0.0253168	0.43	0.282	3.54E-27
MPHOSPH10	2.19E-31	0.001183496	0.268	0.162	3.56E-27
RBPMS	2.27E-31	0.021933423	0.125	0.062	3.68E-27
CALCOCO2	2.31E-31	0.013879228	0.351	0.222	3.76E-27
MARS	2.33E-31	0.012860988	0.152	0.08	3.79E-27
SF3A1	2.34E-31	0.027044254	0.156	0.083	3.80E-27
CTNND1	2.41E-31	-0.006717689	0.285	0.174	3.92E-27
DNAJC30	2.45E-31	0.034833915	0.136	0.07	3.98E-27
SDAD1	2.50E-31	0.008144186	0.239	0.142	4.07E-27
ENAH	2.51E-31	0.058455788	0.373	0.245	4.08E-27
BLCAP	2.54E-31	0.02126809	0.192	0.108	4.13E-27
PSME3	2.56E-31	0.011935368	0.263	0.159	4.15E-27
TRAPPC2P1	2.58E-31	0.01355773	0.187	0.104	4.20E-27
PIM1	2.59E-31	0.026319827	0.217	0.126	4.22E-27
ANP32A	2.61E-31	0.050901811	0.575	0.394	4.25E-27
C1orf123	2.62E-31	0.016748409	0.241	0.143	4.27E-27
GRB14	2.73E-31	0.020253774	0.196	0.112	4.43E-27
GFM2	2.73E-31	0.015553653	0.139	0.071	4.43E-27
C11orf48	2.73E-31	-0.005431504	0.366	0.232	4.43E-27
PHKG2	2.74E-31	0.024366103	0.117	0.057	4.46E-27
GPANK1	2.78E-31	0.015132833	0.446	0.291	4.52E-27
FBXO7	2.79E-31	0.030035037	0.391	0.254	4.54E-27
TRMT1L	2.85E-31	0.016570059	0.136	0.069	4.63E-27
TXNDC9	2.92E-31	0.022568831	0.29	0.179	4.75E-27
ECH1	2.97E-31	0.118503939	0.75	0.573	4.83E-27
CFD	3.00E-31	0.006876344	0.148	0.077	4.87E-27
FAM174A	3.01E-31	0.013190095	0.293	0.181	4.90E-27
UBE2G2	3.04E-31	-0.004838832	0.232	0.136	4.94E-27
ZNF146	3.09E-31	0.022531906	0.138	0.071	5.02E-27
CCT6A	3.09E-31	0.058246562	0.613	0.422	5.02E-27
UMPS	3.09E-31	0.010166502	0.228	0.134	5.03E-27
AKIRIN1	3.42E-31	0.01166484	0.176	0.097	5.56E-27
IFT20	3.42E-31	0.01260717	0.32	0.2	5.57E-27
PPID	3.43E-31	0.011126495	0.198	0.113	5.57E-27
RP11-345J4.5	3.49E-31	0.019461895	0.204	0.117	5.68E-27
ASGR1	3.51E-31	0.125524003	0.786	0.622	5.70E-27
VDAC1	3.53E-31	0.120054639	0.79	0.617	5.73E-27
PSMD2	3.54E-31	0.016305789	0.456	0.301	5.76E-27
PIR	3.56E-31	0.008228926	0.247	0.147	5.78E-27
OMA1	3.58E-31	0.022491958	0.189	0.107	5.82E-27
HEXIM1	3.71E-31	0.023740805	0.154	0.082	6.03E-27
ACAA1	3.81E-31	0.053655854	0.59	0.41	6.19E-27
FPGS	3.81E-31	0.023042614	0.126	0.063	6.20E-27
KLF3	3.89E-31	0.005181893	0.24	0.142	6.32E-27
PPM1A	3.92E-31	0.007837616	0.293	0.18	6.37E-27
LENG1	3.93E-31	0.01778809	0.122	0.06	6.39E-27
GLOD4	3.95E-31	0.012550277	0.178	0.098	6.43E-27
ERAL1	3.97E-31	0.011492128	0.201	0.115	6.46E-27
C5orf15	4.03E-31	0.000396509	0.331	0.208	6.56E-27
CHMP5	4.05E-31	0.040986695	0.583	0.399	6.58E-27
SRP54	4.05E-31	-0.008909943	0.272	0.164	6.59E-27
TMEM68	4.11E-31	0.030037621	0.238	0.142	6.68E-27
ANKRD12	4.16E-31	0.007545734	0.313	0.195	6.76E-27
CYP2C8	4.16E-31	0.035117813	0.325	0.207	6.77E-27
USP8	4.21E-31	-0.006833589	0.317	0.197	6.84E-27
CCND1	4.26E-31	0.007636521	0.362	0.23	6.93E-27
ZNF330	4.28E-31	0.003464005	0.221	0.128	6.97E-27
CTTN	4.34E-31	0.021004534	0.225	0.133	7.05E-27
SNAP47	4.46E-31	0.016345204	0.246	0.147	7.25E-27
CEP350	4.51E-31	0.016159108	0.231	0.137	7.33E-27
C1orf21	4.53E-31	0.027447942	0.092	0.041	7.36E-27
COA5	4.53E-31	-0.004437352	0.34	0.213	7.37E-27
IST1	4.69E-31	0.00923327	0.179	0.099	7.62E-27
MTMR14	4.75E-31	0.027036988	0.148	0.078	7.73E-27
HDAC1	4.99E-31	0.000113761	0.213	0.123	8.12E-27
EXOSC8	5.15E-31	0.024397517	0.206	0.119	8.38E-27
MRPL40	5.23E-31	0.060882751	0.615	0.426	8.50E-27
MPP6	5.33E-31	0.019139375	0.121	0.06	8.67E-27
SMIM15	5.33E-31	-0.006079122	0.377	0.24	8.67E-27
BNIP3	5.35E-31	0.061960684	0.605	0.421	8.69E-27
AKR7A3	5.38E-31	0.146586195	0.773	0.604	8.75E-27
SPTAN1	5.41E-31	0.012672721	0.204	0.117	8.80E-27
TMX4	5.43E-31	0.00870962	0.198	0.113	8.83E-27
FAM20C	5.46E-31	0.020293071	0.125	0.062	8.88E-27
BUB3	5.50E-31	0.016035037	0.322	0.203	8.94E-27
C16orf58	5.52E-31	0.008155833	0.153	0.081	8.97E-27
QTRT1	5.58E-31	0.007875546	0.194	0.11	9.08E-27
PGD	5.63E-31	0.024293867	0.241	0.144	9.15E-27
BLOC1S2	5.63E-31	0.028405157	0.247	0.148	9.16E-27
GLG1	5.72E-31	0.028120466	0.128	0.064	9.30E-27
TMEM97	5.78E-31	0.029775646	0.455	0.303	9.40E-27
RNASEH1	5.81E-31	0.029143249	0.181	0.102	9.45E-27
SNX10	5.84E-31	0.008820847	0.201	0.114	9.49E-27
MRRF	6.02E-31	0.023598857	0.156	0.083	9.79E-27
LDLRAD4	6.08E-31	0.020840294	0.312	0.197	9.89E-27
ELF2	6.09E-31	0.016230836	0.168	0.092	9.90E-27
RNF13	6.10E-31	-0.000188327	0.329	0.205	9.91E-27
SLC35C1	6.15E-31	0.016977201	0.234	0.139	1.00E-26
GGCX	6.16E-31	0.006860193	0.415	0.269	1.00E-26
RP4-758J18.2	6.87E-31	-0.002645369	0.217	0.126	1.12E-26
ZC3H11A	6.99E-31	-0.0099426	0.318	0.198	1.14E-26
EIF3L	7.05E-31	0.062190676	0.623	0.434	1.15E-26
ABCD4	7.11E-31	0.022005519	0.16	0.087	1.16E-26
CCNL1	7.29E-31	0.049154653	0.478	0.325	1.18E-26
SYNGR1	7.39E-31	0.019026467	0.273	0.167	1.20E-26
POLR3H	7.46E-31	0.03411846	0.133	0.068	1.21E-26
ATAD1	7.59E-31	0.019866381	0.237	0.141	1.23E-26
WSB2	7.67E-31	0.016626084	0.151	0.08	1.25E-26
RP11-403I13.5	7.72E-31	0.005129338	0.183	0.102	1.25E-26
MRPL44	7.82E-31	0.004950979	0.24	0.142	1.27E-26
PLRG1	7.88E-31	0.008860161	0.227	0.133	1.28E-26
KRT10	7.90E-31	0.068026084	0.595	0.42	1.29E-26
HNRNPH1	8.36E-31	-0.026232059	0.448	0.296	1.36E-26
SARS	8.73E-31	0.027625386	0.48	0.319	1.42E-26
U2AF2	8.86E-31	0.014189246	0.157	0.084	1.44E-26
SZRD1	8.95E-31	0.014476452	0.188	0.106	1.45E-26
PDAP1	8.95E-31	0.013567005	0.389	0.25	1.46E-26
PDCD6	8.97E-31	0.071195786	0.631	0.443	1.46E-26
AGPAT3	9.35E-31	-0.004005037	0.223	0.131	1.52E-26
TCAIM	9.50E-31	0.008938251	0.174	0.096	1.54E-26
MRPL42	9.60E-31	0.012936273	0.372	0.238	1.56E-26
LARS	9.65E-31	0.017290232	0.315	0.198	1.57E-26
KLF6	9.68E-31	0.179225853	0.598	0.445	1.57E-26
FBXO32	9.69E-31	0.024644359	0.222	0.131	1.58E-26
SRPK2	9.78E-31	0.024744938	0.207	0.12	1.59E-26
MRPL49	9.82E-31	0.025674009	0.133	0.068	1.60E-26
TMEM138	9.83E-31	0.0249431	0.151	0.08	1.60E-26
PDCD7	9.88E-31	0.019282674	0.193	0.11	1.61E-26
SERTAD1	9.97E-31	0.030607666	0.148	0.079	1.62E-26
UBAC1	9.99E-31	0.008961515	0.14	0.072	1.62E-26
RAB4A	1.03E-30	0.052857779	0.604	0.416	1.68E-26
DPM3	1.05E-30	0.092159899	0.718	0.526	1.71E-26
FAAH	1.05E-30	0.015268809	0.151	0.08	1.71E-26
CUL3	1.08E-30	0.00590517	0.172	0.095	1.75E-26
LRRC61	1.10E-30	0.018777576	0.116	0.057	1.79E-26
MCCC2	1.14E-30	-0.002221928	0.335	0.211	1.85E-26
RP11-108M9.4	1.15E-30	0.006062806	0.186	0.105	1.87E-26
TXNDC15	1.17E-30	0.004814766	0.194	0.11	1.91E-26
CSNK1A1	1.23E-30	0.011814498	0.485	0.322	2.01E-26
AKT1S1	1.24E-30	0.021629296	0.226	0.134	2.01E-26
STARD7	1.26E-30	0.007662457	0.262	0.159	2.04E-26
[truncated: 14,261 more rows]
