# Supplementary material for: Pan-Cancer analysis shows that ACO2 is a potential prognostic and immunotherapeutic biomarker for multiple cancer types including hepatocellular carcinoma
Source: Front Oncol. 2022 Nov 30;12:1055376. doi: 10.3389/fonc.2022.1055376 (PMC9748622; doi:10.3389/fonc.2022.1055376)
Supplement: Supplementary file 10 [file Table_7.csv]

Samples	shACO2-1	shACO2-2	shACO2-3	NC-1	NC-2	NC-3
CE(20:0)	0.000336625	0.000157677	0.000363173	0.000139198	0.000369935	0.000675733
CE(20:1)	0.000189898	0.001472587	0.000712475	0.000301685	0.000305551	0.000641327
CE(14:0)	0.001865494	0.000575332	0.000347048	0.004092188	NA	0.001247069
CE(16:0)	0.002002206	0.002130635	0.00159567	0.000559184	0.003002693	0.004881409
CE(18:0)	0.000318458	0.000273989	0.000163753	0.002026519	0.000278007	0.0020505
CE(18:1)	0.002677339	0.006610737	0.004703784	0.003287374	0.008273837	0.02073004
CE(20:2)	NA	0.000200078	NA	0.001162371	0.001988023	0.000484836
CE(20:5)	NA	0.000764301	0.000285944	0.000976116	NA	0.000920139
CE(22:1)	0.00020052	0.000186266	0.000103037	0.000367312	0.00016106	0.000255378
CE(22:2)	0.000558044	0.001511713	0.000238223	0.00047034	NA	0.000397531
CE(22:4)	0.001174714	0.002002889	NA	0.000887333	0.000403235	NA
CE(24:1)	7.03E-05	0.000193956	8.36E-05	0.000106536	0.000168126	0.000354226
CER(14:0)	NA	NA	0.000122854	0.00011277	0.000163133	0.000248618
CER(16:0)	0.00043638	0.000155161	0.000340256	0.000362914	0.000312756	0.000454183
CER(18:0)	0.000307322	0.00020652	0.000310618	NA	0.000508887	0.000116692
CER(18:1)	0.000502324	0.00030294	0.000125301	NA	0.000233262	0.000207328
CER(20:0)	0.000160261	0.000166979	0.000357107	0.000409008	0.000163615	0.000450168
CER(20:1)	0.000147372	NA	0.000299617	NA	NA	0.000334881
CER(22:0)	9.11E-05	0.000488831	0.000565519	0.000195112	0.000413712	0.000125831
CER(22:1)	0.000217132	0.000110174	0.001253656	NA	8.17E-05	0.000381196
CER(24:0)	7.98E-05	0.000442649	0.000260549	0.000261982	5.33E-05	0.000382814
CER(24:1)	9.73E-05	6.12E-05	0.000221657	0.000126775	0.000412001	0.000127809
CER(26:0)	8.57E-05	0.000453535	0.000919362	0.000773807	0.000163548	0.000229932
CER(26:1)	7.91E-05	9.35E-05	NA	0.00011298	NA	7.36E-05
DCER(14:0)	0.000304649	0.000129933	0.000411828	0.00016818	0.000212505	NA
DCER(16:0)	0.000382332	0.001308339	0.001990009	0.004271096	0.00062334	0.004161754
DCER(18:0)	0.000256242	0.000710648	NA	0.000669686	0.000100263	0.000809359
DCER(20:0)	0.000374422	0.000159752	0.000190964	NA	NA	0.000234875
DCER(20:1)	0.000168403	0.000138953	0.00011012	0.00037516	0.000168153	0.000288482
DCER(22:0)	0.000121169	0.000158254	0.000175323	0.000265067	NA	6.15E-05
DCER(22:1)	0.00029206	0.000112304	0.000104843	0.000177298	0.000191557	0.000357028
DCER(24:0)	9.91E-05	6.45E-05	0.000133447	0.000879698	0.000204712	5.54E-05
DCER(24:1)	0.000323207	NA	9.35E-05	0.000139591	NA	8.87E-05
DCER(26:0)	0.000138974	9.28E-05	0.000295486	0.000507116	0.00017197	0.000599541
DCER(26:1)	0.000253304	0.000319826	0.000195118	5.91E-05	8.98E-05	0.000263009
HCER(20:0)	0.001006384	0.000270714	0.000163728	NA	0.000497791	NA
HCER(20:1)	0.00842035	0.008587417	0.004660814	0.000318787	0.000107417	0.000455201
HCER(22:0)	0.000145342	0.000111771	0.000138418	NA	NA	0.00010359
HCER(22:1)	0.00176397	0.000432254	0.000330335	NA	0.000128325	0.000586308
HCER(24:0)	0.000199418	0.000205913	0.000739224	7.54E-05	0.000202306	NA
HCER(24:1)	0.000126023	0.001660503	0.000667327	0.000370339	0.000125339	0.000161154
HCER(26:1)	0.000238076	NA	0.000114502	9.63E-05	7.78E-05	0.000234066
HexCer d18:1/12:0	0.000155889	0.00048501	9.63E-05	0.000186459	0.000109738	0.000102231
LacCer d18:1/12:0	0.000619157	NA	0.000481715	0.000136608	0.000847971	0.000145171
LCER(20:1)	0.000649018	0.00011235	0.000673155	NA	0.000439063	NA
LCER(22:1)	0.000471357	0.000787757	0.000577445	NA	NA	0.00011717
LCER(24:1)	0.000142216	0.000195594	0.000257057	0.000128769	NA	NA
GluCer d18:0/18:0	0.000293753	0.000274454	0.000401214	0.000133282	NA	0.000227459
GluCer d18:0/22:0	8.97E-05	0.000130711	0.000116602	0.000169081	0.000242034	7.34E-05
GluCer d18:0/24:1	0.002033803	0.003320856	0.004580778	0.000178883	NA	8.71E-05
GluCer d18:0/26:0	NA	6.31E-05	0.000163529	NA	0.000212347	0.000145366
DAG(14:0/14:0)	0.000580389	0.001231776	0.000523462	0.000315236	0.000356191	0.000254943
DAG(14:0/16:1)	0.003754312	0.000383383	0.001963162	0.000207442	0.000423808	0.000248767
DAG(16:0/16:0)	0.000269024	0.000409125	0.000272444	0.000108117	0.000175868	0.000154874
DAG(16:0/16:1)	0.000806722	0.00031618	0.000113899	0.000248776	NA	0.000260218
DAG(14:0/18:1)	0.00463129	0.001936559	0.001428199	0.001707226	0.004220793	0.006093255
DAG(16:1/16:1)	0.000868962	0.000714483	0.000114056	NA	0.000235118	0.00028666
DAG(14:0/18:2)	0.000506379	0.000759345	0.000125098	0.000331791	NA	NA
DAG(14:0/20:0)	9.50E-05	0.000200071	0.000407896	7.66E-05	0.000130491	0.000170735
DAG(16:0/18:0)	0.000199828	0.000147589	0.000367092	0.000170896	0.000195944	9.62E-05
DAG(16:1/18:0)	NA	0.000204442	0.000110814	NA	NA	0.000167304
DAG(16:0/18:1)	0.00076294	0.000426409	0.000548356	0.001071248	0.000288911	0.000543964
DAG(16:1/18:1)	0.001225676	0.000208893	0.000581634	0.000126122	0.000375878	0.001056498
DAG(16:0/18:2)	0.000553871	0.000147057	0.000209392	NA	0.000126759	NA
DAG(16:1/18:2)	0.003338375	0.000112682	0.000322932	0.000753716	0.000141214	0.000116488
DAG(16:0/18:3)	0.000520226	0.000214986	0.000254212	0.000431046	0.000149747	0.000446446
DAG(16:1/18:3)	0.002685605	0.002046902	0.001180592	0.000263054	0.000226747	0.000226174
DAG(14:0/20:4)	0.00124739	0.00044935	0.000425197	9.71E-05	NA	NA
DAG(16:1/20:0)	0.001389318	0.000480959	0.00078028	0.000465987	0.000104185	0.000348233
DAG(18:0/18:1)	0.000716475	0.000105682	0.000277966	0.001246623	0.000173696	0.000275546
DAG(18:1/18:1)	0.000397351	0.000364596	9.91E-05	0.000590554	NA	9.25E-05
DAG(18:0/18:2)	0.000566217	NA	8.12E-05	7.58E-05	0.000132291	0.000199612
DAG(18:1/18:2)	0.000269408	0.000272118	0.000471806	NA	0.000358596	0.000208397
DAG(18:0/18:3)	0.000179036	0.00055862	0.000790543	0.000100737	NA	0.000195645
DAG(16:1/20:2)	0.018015718	0.016605671	0.002791177	0.000339326	0.000197836	0.000798251
DAG(16:0/20:3)	0.000308364	0.001839054	0.000577565	NA	0.000208897	NA
DAG(16:0/20:4)	0.000167908	0.000162426	0.00078984	0.000451466	NA	0.000109598
DAG(18:2/18:3)	0.000478044	0.000152942	NA	0.000215296	0.000109874	0.000340873
DAG(16:1/20:4)	0.002823913	0.002241709	0.000577477	NA	0.000202181	0.00010516
DAG(16:0/20:5)	0.000664797	0.001709831	0.001431554	0.000115533	0.000228483	0.000628566
DAG(14:0/22:6)	0.000119955	0.000251732	0.000348842	0.000118572	0.00014759	0.000670731
DAG(18:1/20:1)	0.0001805	6.86E-05	7.38E-05	0.000217592	0.000216316	0.000242241
DAG(18:1/20:2)	0.003708993	0.00014549	0.000486712	9.24E-05	0.000155046	0.000380084
DAG(18:1/20:4)	9.67E-05	0.000191257	0.000181077	0.0001022	0.00014373	8.51E-05
DAG(18:2/20:4)	0.000287001	0.000429678	NA	0.000284845	0.000144198	NA
DAG(18:1/20:5)	0.001253607	0.001204585	0.000202667	NA	0.000433687	0.000273819
DAG(16:0/22:6)	0.000331986	0.000773911	0.000580019	0.000183126	0.000651052	NA
DAG(16:1/22:6)	0.002338624	0.000219719	0.001537178	NA	NA	NA
DAG(20:0/20:0)	0.000241405	0.000109812	0.000308595	0.000473663	0.000303201	8.63E-05
DAG(18:1/22:4)	0.000153354	0.00027607	0.000446543	0.000179351	NA	NA
DAG(18:1/22:5)	0.001090776	0.000384094	0.000159656	0.00013725	0.000540266	0.000119539
DAG(18:0/22:6)	0.000103067	0.000476391	0.000618794	NA	0.00081457	0.000181523
DAG(18:1/22:6)	0.001256765	0.000118366	0.0002989	0.000240399	0.000123406	NA
SM(16:0)	0.00035181	0.000495933	0.000227143	9.13E-05	0.00100389	0.000967081
SM(18:0)	0.000256124	0.001142946	0.000336537	0.001717037	0.000424193	0.000107405
SM(18:1)	0.000814641	0.000259241	0.000364486	0.000562888	0.000488419	0.000103505
SM(20:0)	0.000352261	0.000751035	0.000749229	0.001300149	0.000171447	0.000609911
SM(20:1)	0.002254399	0.000227633	0.001255725	0.000464818	0.000174224	0.001402476
SM(22:0)	0.000763315	0.000636975	0.00061325	0.002431023	0.000924192	0.001339146
SM(22:1)	0.000299258	0.001232751	0.001646231	0.000573489	0.000299059	0.000780316
SM(24:0)	0.000117176	0.000661318	0.000648159	0.000991417	0.000330333	0.000386628
SM(24:1)	0.000759609	0.00143348	0.000553045	0.000140202	0.001421602	0.0002493
SM(26:0)	0.000309828	0.000389735	0.000309329	0.000142694	0.000114834	0.000315937
SM(26:1)	0.000625477	NA	NA	7.98E-05	7.20E-05	8.30E-05
TAG40:0-FA14:0	9.10E-05	0.000284617	0.00010741	0.000435482	0.000725389	0.000725076
TAG40:0-FA16:0	0.000891295	0.000674732	0.00037025	0.00016965	NA	0.000170459
TAG42:0-FA16:0	0.001061646	0.000346011	0.002739235	0.00033572	0.000264499	NA
TAG42:1-FA14:0	0.001249994	0.001130059	0.001184344	NA	0.000181999	0.001010689
TAG42:1-FA16:0	0.001497178	0.000684286	0.000311047	0.000310339	0.000195339	NA
TAG42:1-FA16:1	0.000243157	0.000419029	0.000425687	0.000150092	NA	0.000242533
TAG42:1-FA18:1	0.000268972	0.000106195	0.000300298	0.000534402	0.000125382	7.98E-05
TAG42:2-FA18:2	0.000445716	6.83E-05	6.59E-05	6.30E-05	7.81E-05	0.00010204
TAG44:0-FA14:0	0.003719988	0.001100333	NA	0.000570831	NA	0.000240967
TAG44:1-FA16:0	0.000424653	0.000283746	0.000280493	NA	0.000681588	0.000326714
TAG44:2-FA14:0	0.00048793	0.000211097	0.000244239	0.001312358	0.000268992	NA
TAG44:2-FA16:0	0.000340639	NA	0.000801061	0.000322929	0.000462081	0.000321216
TAG44:2-FA18:2	0.000455754	0.000117475	NA	0.000184779	0.000802955	0.000233362
TAG44:3-FA18:2	0.000231099	8.76E-05	0.00017225	0.000320553	NA	9.25E-05
TAG45:0-FA16:0	0.000451297	0.000375589	0.001445223	0.000861401	NA	NA
TAG45:1-FA16:0	0.003078443	0.000881807	0.000482288	0.000380744	0.000733189	NA
TAG46:0-FA14:0	0.00090444	NA	0.000595778	0.00065986	0.002692904	0.00263279
TAG46:1-FA16:0	0.000384858	0.000641624	0.000989619	0.000594923	NA	0.0005583
TAG46:2-FA14:0	0.00244124	0.002085644	0.001060063	0.000348669	0.000317343	NA
TAG46:2-FA18:1	0.000814323	0.000671616	0.000602752	NA	NA	0.00055472
TAG46:3-FA16:1	0.000728962	0.000208217	NA	NA	0.000454557	0.000282682
TAG46:3-FA18:1	0.000726875	0.000496717	0.000650176	NA	NA	0.000174801
TAG46:4-FA18:2	0.000370428	0.000243821	0.000559051	0.000185026	NA	NA
TAG47:0-FA16:0	0.001499429	0.001706716	0.000595465	0.000810853	0.004920319	0.00312283
TAG47:1-FA18:1	0.000567798	0.00167081	0.000544771	NA	NA	0.000712789
TAG48:0-FA16:0	0.001485809	0.003139868	0.001310058	0.002990271	0.010997208	0.000908533
TAG48:0-FA18:0	0.001541843	NA	0.00168084	0.000707053	NA	0.001392286
TAG48:1-FA14:0	0.000258921	0.001955052	0.002292857	0.00035244	0.000571495	0.000312697
TAG48:1-FA16:0	0.002861144	0.00141518	0.000429506	0.001768412	0.000413818	0.000583372
TAG48:1-FA16:1	0.000971445	0.000363962	0.001474596	0.001218553	0.000316399	NA
TAG48:2-FA16:0	0.002991321	0.000643729	NA	0.001079518	NA	NA
TAG48:2-FA16:1	NA	0.00162592	0.001027235	0.001471548	0.000271943	0.001703759
TAG48:2-FA18:1	0.001347337	NA	0.001032596	0.000856248	0.000598591	0.001012417
TAG48:3-FA14:0	0.000278593	0.000834863	0.000912678	0.00041153	NA	0.000396605
TAG48:3-FA16:1	0.000702574	0.001649244	0.00111777	0.001201918	0.001175581	0.00038589
TAG48:3-FA18:1	0.000478378	0.001671206	NA	NA	0.000368559	0.002233493
TAG48:5-FA18:3	0.000476637	NA	0.000105045	0.000142069	0.000127464	NA
TAG49:0-FA16:0	0.003404889	0.00064703	0.002872591	0.001441191	0.002721934	0.00367035
TAG49:0-FA17:0	0.000939321	0.001806024	0.000267352	0.000840173	NA	0.001042441
TAG49:0-FA18:0	0.000232848	NA	0.00061919	0.001282418	0.000847535	NA
TAG49:1-FA16:0	0.002021672	0.003166584	0.002157209	0.003080318	0.000363496	0.004637835
TAG49:1-FA17:0	0.000625609	0.002331733	NA	NA	0.002696971	0.00055303
TAG49:1-FA18:1	0.000425842	0.000613283	0.003914814	0.00214413	0.000184589	0.003579835
TAG49:2-FA18:1	NA	0.001118648	0.00297617	0.000662674	NA	0.000727274
TAG50:0-FA16:0	0.000439492	0.002486147	0.001764903	0.000465821	0.002006235	0.007476222
TAG50:0-FA18:0	0.00043423	0.003409523	0.000240169	NA	0.001603927	0.01210324
TAG50:1-FA14:0	0.00038445	NA	0.001455543	0.001529516	0.001369617	0.00082857
TAG50:1-FA16:0	0.001842836	0.005255403	0.004383899	0.000629578	0.005682726	0.001781607
TAG50:1-FA16:1	0.000603341	0.000516857	NA	0.000323852	NA	0.000714866
TAG50:1-FA18:0	0.000437648	0.002458752	NA	0.000651867	NA	0.000328886
TAG50:1-FA18:1	0.004018908	0.001129493	0.000266498	0.001796716	0.001961294	0.001852601
TAG50:2-FA14:0	0.000731502	0.004071546	0.000411823	0.000921442	0.004042861	0.002266707
TAG50:2-FA16:0	0.00088716	0.00214736	0.005309555	0.001448724	0.001299855	0.000414244
TAG50:2-FA16:1	0.000674054	0.000505593	0.001420801	0.002329936	0.001200449	0.001090049
TAG50:2-FA18:0	0.000833157	0.000612741	0.001261221	0.001087744	0.000663986	0.002747286
TAG50:2-FA18:1	0.00106944	0.004193152	0.008618771	0.001103505	0.000650017	0.000989705
TAG50:2-FA18:2	0.002565442	0.000291699	0.00071129	0.00099024	0.003036062	NA
TAG50:3-FA18:2	0.000793074	0.002797724	NA	0.000348904	NA	0.000763248
TAG50:3-FA18:3	0.000447344	0.001070198	NA	0.000625361	NA	NA
TAG50:5-FA18:1	0.004949105	0.00072061	0.001190305	0.000270381	NA	NA
TAG51:0-FA16:0	0.000349222	NA	0.00188117	0.000959692	0.000997157	0.001776447
TAG51:0-FA17:0	0.000421342	NA	0.003958109	NA	0.000621635	0.000236828
TAG51:0-FA18:0	0.001184696	0.001263473	0.002713343	0.001104523	NA	0.00051862
TAG51:1-FA16:0	0.000812416	0.002699761	NA	0.000504003	0.00241164	0.002782579
TAG51:1-FA17:0	NA	0.000500626	0.00051052	0.001887426	0.001001321	0.000778879
TAG51:1-FA18:0	0.004222201	0.003569809	0.000608078	0.001003451	0.000449225	0.001711704
TAG51:1-FA18:1	0.001078064	0.003264083	0.000302483	0.000897542	0.000166009	0.002446232
TAG51:2-FA16:0	NA	0.001310456	NA	0.002044706	0.001299504	0.001944861
TAG51:2-FA16:1	0.000350046	NA	0.00186972	0.001203823	0.001190716	0.00252843
TAG51:2-FA18:1	0.002975491	0.006814148	0.000311846	0.002759573	0.002601602	0.000510806
TAG51:2-FA18:2	0.000688479	0.000401753	NA	0.000436335	0.000634512	0.000604884
TAG51:3-FA18:2	0.002148624	0.004477708	0.001142406	0.000427969	0.001104559	NA
TAG52:0-FA16:0	0.000332012	0.002639821	0.00039296	9.30E-05	0.000278619	0.000276553
TAG52:0-FA18:0	0.000516045	0.001233188	0.001187327	0.001106631	0.001870436	0.001361921
TAG52:0-FA20:0	0.001649578	0.000244031	0.000403015	0.000452571	0.000206193	0.000551013
TAG52:1-FA16:0	0.000570101	0.010293137	0.004582093	0.005999841	0.002576706	0.004121991
TAG52:1-FA18:0	0.001595522	0.011123907	0.000113343	0.001859176	0.002626869	0.003432958
TAG52:1-FA18:1	0.002237527	0.002750083	0.000636043	0.001479789	0.003912283	0.003691808
TAG52:1-FA20:1	0.000596405	0.000424089	0.00077637	0.000208921	0.001801377	0.000628658
TAG52:2-FA16:0	0.004126446	0.000996164	0.001573974	0.000691116	0.00190207	0.001994131
TAG52:2-FA16:1	0.003736597	0.001781973	0.000614218	NA	0.001643801	0.001579547
TAG52:2-FA18:0	NA	0.000221407	0.00091082	0.000768241	0.000665213	0.000515443
TAG52:2-FA18:1	0.003654199	0.00796812	0.001112767	0.009306559	0.001648417	0.002296259
TAG52:2-FA20:0	NA	0.001231618	0.001512618	NA	0.000744462	NA
TAG52:2-FA20:1	0.00176364	0.000848902	0.000498319	0.000932602	NA	0.000408293
TAG52:3-FA16:0	NA	0.001757884	0.000662486	0.001906534	0.000445038	0.000524654
TAG52:3-FA16:1	0.002480817	0.002201828	0.000309261	0.000399698	0.001106861	0.003106763
TAG52:3-FA18:1	0.000738507	0.000533414	0.002395993	0.001481704	0.003927428	NA
TAG52:3-FA18:2	0.001095477	0.004721173	0.001177562	0.00174026	0.00304184	0.00145881
TAG52:3-FA18:3	0.000415321	0.000731089	NA	NA	0.001619493	NA
TAG52:4-FA18:2	0.000657127	0.001336186	0.000877789	0.001271183	NA	0.000423497
TAG52:4-FA18:3	0.001943593	0.001307299	0.001257255	NA	0.000296687	0.000427232
TAG52:5-FA18:3	0.000449589	0.000763278	0.001312218	NA	0.002051273	0.00076004
TAG52:6-FA16:0	NA	0.001969444	0.002443327	0.001075916	0.000364409	NA
TAG52:6-FA16:1	0.000946888	0.001137555	NA	0.00083258	NA	0.001165403
TAG52:6-FA18:1	0.004014264	0.00062259	0.000831629	0.001410945	NA	NA
TAG52:6-FA20:5	0.000574602	0.001188576	0.001891843	0.000616987	NA	NA
TAG52:7-FA16:0	NA	0.000865583	0.000223208	0.000910948	0.000576828	0.000686155
TAG52:8-FA16:1	0.00039855	0.000110849	0.00033925	0.000119738	5.76E-05	0.000104911
TAG53:0-FA16:0	0.000118946	0.000155908	0.00024445	0.00016637	0.000155877	0.000156407
TAG53:1-FA16:0	0.001120225	0.000736991	0.000454995	0.000220589	0.000730825	0.004014421
TAG53:1-FA17:0	0.000531092	0.000331484	NA	0.000726897	0.000474658	0.001572257
TAG53:1-FA18:0	NA	0.000831307	0.000169538	0.000426446	0.000364907	0.003374831
TAG53:1-FA18:1	0.000508689	0.001094328	0.000521273	0.000304809	0.001448236	0.002028819
TAG53:2-FA16:0	0.000623382	NA	0.00019047	NA	0.000398808	0.001003337
TAG53:2-FA17:0	0.000970555	0.000853326	0.000370799	NA	0.001846573	0.001976043
TAG53:2-FA18:1	0.001131526	0.000648514	0.001834981	0.006801566	0.000177693	0.00053003
TAG53:3-FA18:2	0.000897361	0.001201387	0.000540307	0.000618536	0.000899793	0.000457294
TAG53:4-FA18:2	0.000395097	0.000381577	0.00088042	NA	0.000887934	0.002094354
TAG54:0-FA16:0	0.000151231	0.000310253	0.000183734	0.000349196	0.00032645	0.000192692
TAG54:0-FA18:0	0.000126938	0.000100371	0.000278708	0.000125778	0.000319155	0.000122993
TAG54:1-FA16:0	NA	7.16E-05	0.000496268	0.000359494	0.000648516	0.000381898
TAG54:1-FA18:0	0.000648606	0.001696506	0.00054042	0.000262657	0.002174896	0.000678477
TAG54:1-FA18:1	0.000177215	0.00027521	0.000251301	0.001136114	0.000152161	0.000361911
TAG54:1-FA20:0	0.001045777	0.00065321	0.000459422	0.000269235	0.000262189	0.000353488
TAG54:1-FA20:1	0.000268312	0.001121692	0.000239112	0.00031721	0.000271717	0.002247481
TAG54:2-FA16:0	0.000305756	0.005432386	0.000806086	0.000966208	0.000808335	0.000270754
TAG54:2-FA18:0	0.000847254	0.004139155	0.002566986	0.007052529	0.003890594	0.008451792
TAG54:2-FA18:1	0.000201109	0.001483697	0.002650412	0.003748855	0.005047554	0.00397927
TAG54:2-FA20:0	0.000404887	0.001258802	0.002286825	0.000201471	NA	0.000296986
TAG54:2-FA20:1	0.000757703	0.005159849	NA	0.004673047	0.000580552	0.000731871
TAG54:3-FA16:0	0.000717567	0.001964514	NA	0.000765572	0.001855951	0.000245018
TAG54:3-FA18:0	NA	0.000470662	0.001677952	0.001778215	0.001192681	NA
TAG54:3-FA18:1	0.003736948	0.008782132	0.004762314	0.002364662	0.010604683	0.006141917
TAG54:3-FA18:2	NA	0.005591586	0.000460986	0.002672603	0.000730328	0.001314031
TAG54:3-FA20:2	0.001684797	0.002887995	0.001475637	0.001454054	NA	0.000535115
TAG54:4-FA16:0	NA	0.000406794	NA	0.00040363	NA	0.000411182
TAG54:4-FA18:1	0.000632747	0.003092275	0.002483377	0.002395818	NA	0.000423481
TAG54:4-FA18:2	NA	0.001157478	0.003271467	0.001221621	0.005270662	NA
TAG54:4-FA18:3	0.000945556	0.000350042	0.000392251	0.002870204	0.000923106	0.00076565
TAG54:4-FA20:2	0.000883111	0.001136828	NA	0.000669874	NA	0.00078676
TAG54:4-FA20:4	0.001338703	0.001486706	0.002183174	NA	0.001549067	0.001866675
TAG54:5-FA18:1	NA	0.001583282	0.002882331	NA	0.000202726	NA
TAG54:5-FA18:2	0.001057851	0.001047061	0.002851192	0.000392306	NA	0.00093517
TAG54:5-FA18:3	0.001002825	0.002109101	0.001313801	0.000616813	0.000885093	NA
TAG54:5-FA20:4	0.0045485	0.000447942	NA	0.000612216	0.000574037	0.001113873
TAG54:5-FA22:4	0.00223232	0.004360776	0.000285554	NA	0.000441956	NA
TAG54:6-FA18:2	0.000925233	0.001136296	0.000459392	NA	0.000870843	0.000692221
TAG54:6-FA20:5	0.002482324	0.006400394	NA	0.000840266	0.000456049	0.001056888
TAG54:7-FA20:5	0.000613663	0.000382733	0.000786018	NA	0.000659063	0.000376422
TAG54:8-FA20:5	NA	0.000565007	0.00037768	0.000633857	NA	0.000633046
TAG54:8-FA22:6	0.000685327	0.000363357	0.000129223	NA	NA	NA
TAG55:1-FA16:0	NA	0.000205047	NA	0.000479751	0.000142459	0.0001827
TAG55:1-FA18:1	0.000199217	NA	NA	0.000182895	0.00016034	0.000134594
TAG55:2-FA18:1	0.000345112	0.000464208	0.001057402	0.000536989	0.000461459	0.000669737
TAG55:3-FA18:1	0.00127709	0.001276804	NA	0.000709118	0.000675379	0.000261654
TAG55:3-FA18:2	0.000454525	0.000706958	0.000922767	0.000367104	NA	0.000373161
TAG55:4-FA18:2	0.000409399	0.000834511	0.000968787	0.000272304	0.001240217	0.000876386
TAG56:1-FA16:0	0.000276305	0.000138359	0.000324305	0.00013559	0.000104859	0.000322008
TAG56:1-FA18:1	0.000179257	0.000209416	0.000127428	0.000209477	0.000187557	0.000279267
TAG56:2-FA16:0	0.001063835	0.00024423	0.000178689	0.000196561	0.000124671	0.00050025
TAG56:2-FA18:0	9.86E-05	0.000338231	0.000627584	0.000228743	0.000261126	0.000317572
TAG56:2-FA20:0	0.000140931	0.000304649	0.000326222	0.000360448	0.000418888	0.000100231
TAG56:2-FA20:1	0.000439816	0.000204993	0.000754672	0.000141677	0.00041883	0.001646332
TAG56:3-FA16:0	0.000153548	0.000366894	0.000386086	NA	NA	0.000155341
TAG56:3-FA18:0	0.000336004	0.000825531	0.00018636	0.000317561	0.000507933	0.000645196
TAG56:3-FA18:1	NA	0.000208402	0.001500625	0.000337242	0.000624392	0.000899841
TAG56:3-FA18:2	NA	0.000785604	0.000939818	0.000231706	NA	0.0002687
TAG56:3-FA20:0	NA	0.000801566	0.000774978	0.000284458	0.000382352	NA
TAG56:3-FA20:1	0.001406015	0.001580732	0.001401313	0.000385759	0.000309747	0.001351258
TAG56:3-FA20:2	0.000577642	0.000472682	NA	0.000380893	0.000736188	0.000883135
TAG56:4-FA16:0	0.00047694	0.00298033	NA	0.001160522	NA	NA
TAG56:4-FA18:1	NA	0.00076246	NA	0.001577609	0.000865333	NA
TAG56:4-FA18:2	0.000395854	0.000959966	0.000957472	0.000408881	0.000379906	0.000291535
TAG56:4-FA20:2	0.000633646	0.001679763	NA	0.001149004	0.000669427	0.002420044
TAG56:4-FA20:3	0.000991152	0.000785451	0.001669701	0.001056372	0.000821547	0.000333988
TAG56:5-FA20:2	0.001508115	NA	0.000435628	NA	NA	0.001275051
TAG56:5-FA20:4	0.001529775	0.004575321	0.000584214	0.000607894	0.002215075	0.000937392
TAG56:5-FA22:4	0.000900275	0.001397704	0.000574865	NA	0.000633502	0.002917227
TAG56:6-FA16:0	0.000681671	0.001074946	0.0003824	0.000657415	NA	NA
TAG56:6-FA20:4	0.000828464	0.000518359	0.00073617	NA	NA	0.002056471
TAG56:6-FA20:5	0.00317097	0.002700745	0.000525261	0.003043008	0.001814078	0.000272579
TAG56:7-FA20:5	0.002884557	0.001346313	0.004470174	0.002518588	0.001604431	NA
TAG56:8-FA20:5	0.002149153	0.001954619	NA	0.000793032	0.000629889	0.000818363
TAG56:9-FA20:4	0.000733959	0.001888341	0.000362504	NA	NA	NA
TAG57:3-FA18:2	0.000171166	0.000441971	0.000208035	NA	0.000894569	0.000177658
TAG58:10-FA20:5	0.002796965	0.00558335	NA	0.000812598	0.000272361	0.002761565
TAG58:2-FA18:1	NA	0.000132731	0.000106787	NA	0.000167669	8.48E-05
TAG58:3-FA18:1	9.82E-05	0.000221684	0.00018778	9.38E-05	9.22E-05	0.000141853
TAG58:5-FA18:1	NA	0.000224356	0.000282096	NA	0.000727257	NA
TAG58:6-FA22:5	0.001327217	0.00078463	0.001827415	0.001451442	0.002481648	0.001148575
TAG58:8-FA22:6	0.000647863	NA	0.002315968	0.000441542	0.000639639	NA
d5-PAGln	2.952360361	2.973119195	2.903672524	3.282386082	3.130123661	3.191641893
d4-IAA	0.012830354	0.018347113	0.023108934	0.016347519	0.02038647	0.020817542
15k PGE2 1	0.000840129	0.018504987	0.012676966	0.001422717	0.002865506	0.00349653
ALA	0.000970224	0.003182547	0.002573488	0.003004018	0.001401792	0.00053447
PGK2 1	0.001093448	NA	0.002337081	0.00381122	0.000489072	0.000990825
Docosahexaenoic acid 2	0.001111841	NA	NA	0.001603715	NA	0.000634391
8-HETrE 2	0.001282056	0.003195282	0.001591835	0.003742781	0.000637168	0.00182256
11¦ÂPGF2¦Á 1	0.001361536	0.004750617	0.002451838	0.003330495	0.000215941	0.001682529
PGF1¦Á 1	0.001375548	0.002335221	0.001019608	0.003519772	0.000881756	0.000446028
LPI(16:1)	0.00143688	0.012823397	0.007330096	0.002438385	0.001376723	0.001299034
20cooh AA 2	0.001451565	0.001589899	NA	NA	NA	0.000844353
Eicosapentaenoic acid 2	0.001454719	0.001193399	0.00353238	0.003025371	0.000237673	0.002128227
15d PGD2 1	0.001502732	0.014667424	0.003422362	0.004923504	0.001092111	0.002174504
16-HDoHE 2	0.001618782	0.00165201	0.001166886	0.005356212	0.000700237	0.000510272
20oh PGF2¦Á 2	0.001645612	0.007323678	0.002261783	0.007840903	0.002167158	0.002840429
15-oxoEDE 1	0.001667989	0.02643054	0.003548375	0.002044838	0.000986623	0.002610233
15-oxoEDE 2	0.001692139	0.004661661	0.005242522	0.0023595	0.000983511	0.001919669
8-iso PGF3a 1	0.001890809	0.001454337	0.002272354	0.000688912	0.000349701	0.000592412
LPC(14:0) +AcO	0.001909281	NA	NA	NA	NA	NA
Arachidonic acid 1	0.001914151	0.003334521	0.001277536	0.005024403	0.00082842	0.003459243
8-isoPGF2¦Á 1	0.001963023	0.003935342	0.002484304	0.001726139	0.000374929	0.001290765
PE(18:2/20:4)	0.001978179	0.002315103	0.003541625	0.00170982	0.001235665	0.001065472
LPE(14:0)	0.002063148	0.001347772	NA	0.001613387	NA	0.001943168
ARA 1	0.002088427	NA	0.002807154	0.001267044	0.000739918	0.00116894
Arachidonic acid 2	0.002124449	NA	NA	NA	NA	NA
PGEM 1	0.002159401	0.004021506	0.011259763	0.008298298	0.001565018	0.000652726
20cooh LTB4 1	0.00223256	0.008337482	0.003478517	0.001078504	0.001630636	0.001524213
EPA 2	0.002247045	0.003828401	0.001322375	0.003046902	0.000434235	0.000394211
13-HOTrE	0.002280532	0.005394797	0.00862626	0.001965948	0.001046586	NA
PE(14:0/20:3)	0.002300908	NA	NA	NA	NA	NA
PGF2¦Á 1	0.002310832	0.005076661	0.002001868	0.002305455	0.000395258	0.000470151
PA(20:0/18:1)	0.002337199	NA	NA	NA	NA	NA
tetranor-PGDM	0.002351412	0.004492267	0.003789362	0.004604785	0.003040183	0.001800631
Adrenic acid 1	0.002357671	0.000692359	0.002442449	0.001912328	0.000942118	0.000773772
14,15-EET 1	0.002411488	NA	0.002257527	NA	0.000899851	NA
9-HOTrE	0.002411889	0.004951805	0.003349925	NA	0.001465341	NA
7(R) Maresin-1 1	0.002489612	0.002346015	NA	NA	NA	NA
7-HDoHE 2	0.002500516	NA	NA	0.002050301	0.003036868	0.001003397
9-HEPE	0.002507925	NA	NA	NA	0.000630108	0.002612236
dihomo PGF2¦Á 1	0.002613171	0.000969813	0.00174854	0.00084378	0.000921289	0.000767656
18-HETE	0.00265136	0.031313314	0.00623658	0.001164786	0.006547002	0.004665517
LPC(18:3) +AcO	0.002702063	0.005961029	0.005598277	0.003262331	0.000436418	0.002477094
11-HETE	0.002714855	NA	NA	0.000831238	0.000292346	NA
dhk PGD2 1	0.00279357	0.009824662	0.006630403	0.005588869	0.001581239	0.001101279
8,9-EET 1	0.002828796	0.002605081	NA	NA	NA	NA
20oh LTB4	0.002858783	NA	0.002932574	0.003569632	NA	NA
PGB2 2	0.002885565	0.00549003	0.007683062	0.007417265	0.000546973	NA
13-HOTrE(y)	0.002915525	0.00265688	0.0070599	NA	0.001298988	0.001852872
LPC(20:5) +AcO	0.003028712	NA	NA	NA	0.000718681	0.000449845
EPA 1	0.00304888	0.001295474	0.001115303	0.002411176	0.000196203	0.000618283
LXB4 2	0.003071449	NA	0.002027565	0.003816718	0.000811125	0.000839664
TXB1 2	0.003080409	0.002605387	0.003329849	NA	NA	0.003200839
14,15-diHETrE	0.003205841	0.006595747	0.003807913	0.00928397	0.000956903	0.004707136
15d PGJ2	0.003303512	0.00992979	NA	0.006662121	0.002537938	0.001846973
L PA(16:0)	0.00340073	NA	0.002169538	0.002548027	0.000349851	NA
15d PGD2 2	0.003436124	0.018178416	0.010329342	0.015225413	0.003775748	0.002664647
dhk PGF2¦Á 2	0.003544697	0.009192812	0.006279348	0.001683988	0.001639146	0.004550506
PGFM 1	0.003585707	NA	NA	NA	NA	0.001588212
8-iso PGF3a 2	0.003665015	0.00663322	0.002311528	0.00493868	0.001707226	0.000643628
LA	0.003680669	0.01224015	0.003517297	0.002969736	0.001549522	0.004736601
PC(14:0/14:0)+AcO	0.003766844	NA	NA	NA	NA	NA
LTB4 2	0.003887799	0.001803806	0.004523501	0.001277216	0.001029801	0.001195675
PGK2 2	0.003918105	0.005303778	0.001694899	0.001728178	0.000846266	NA
15d PGA2	0.0039215	0.011351321	0.007241747	0.005241755	0.000625975	0.001432993
8-iso-15k PGF2b	0.003956612	0.012130961	0.002149029	0.003128718	0.004011625	0.001425038
11¦ÂPGF2¦Á 2	0.004049693	0.002122037	0.008896348	0.00489185	0.000843727	0.002691708
2,3-dinor-6k PGF1a 1	0.004055607	0.003291279	0.009454303	0.005778459	0.000728978	0.00659161
dhk PGE2	0.004121348	0.023173092	0.004638647	0.004502054	0.001173055	0.003363573
PGF2¦Á 2	0.004181653	0.004149762	0.001843045	0.007677707	0.000945631	0.001988595
Docosahexaenoic acid 1	0.00419125	0.002273551	0.002606985	0.003765351	0.000960466	0.001206356
Resolvin E1 1	0.004375043	0.00223621	0.0028869	NA	NA	NA
PE(P-18:0/16:1)	0.004472203	NA	NA	NA	NA	NA
12-HHTrE 1	0.004473374	0.002410349	0.001218012	0.005567363	0.000407715	0.005318089
5,6-EET	0.004621519	0.002634788	0.002082726	0.002802517	0.000551974	0.001345261
PE(P-16:0/18:3)	0.004635813	NA	NA	NA	NA	NA
15k PGF1¦Á	0.004659079	0.002863759	0.004814564	0.005467127	0.001789388	0.009211764
19,20-DiHDPA 1	0.004772198	0.01410141	0.008303285	0.004683402	0.001375599	0.003264893
Eicosapentaenoic acid 1	0.00479121	0.001731337	0.002152065	0.004588167	0.000303077	0.0004344
LXA5 2	0.004862322	NA	NA	0.004397751	NA	NA
TXB3 1	0.004929464	NA	NA	NA	NA	NA
9-oxoODE 1	0.004967857	0.002587135	0.005507766	0.006751324	0.001305449	0.001244697
11,12-diHETrE 1	0.004978681	0.006271105	0.002093403	NA	0.000535522	0.001325265
PE(P-18:0/20:3)	0.005070569	NA	NA	NA	NA	NA
PE(16:0/16:0)	0.005080973	NA	0.018547885	NA	NA	NA
LTB4 1	0.005093734	0.003220006	0.001847339	0.001985908	0.000881582	0.001455322
15-HETrE	0.005118637	0.005275295	0.002391697	NA	0.000673593	0.0020299
PGB2 1	0.005147385	0.172799438	NA	0.002707204	0.02457467	0.031164563
19-HETE 2	0.005178091	NA	NA	0.002977224	0.000509487	NA
PE(O-18:0/20:3)	0.005219021	NA	0.00544407	NA	NA	NA
PE(O-16:0/20:3)	0.00533743	NA	NA	NA	NA	0.003016463
LPI(22:6)	0.005401956	0.001418335	0.003507063	0.006791679	0.000509004	0.001070077
LXB4 1	0.005486453	0.005171561	0.005581418	NA	0.001385075	NA
9-Nitrooleate	0.00559234	0.005374779	0.00507967	0.026044214	0.000287311	0.001572941
PE(O-18:0/18:2)	0.005626892	NA	0.006732389	NA	NA	NA
11d-TXB2 1	0.005863506	NA	0.00214793	0.00705804	NA	0.000862558
2,3-dinor 8-iso PGF2a	0.005915146	NA	0.018571403	0.011697082	0.002625368	0.002532293
17 HDoHE	0.005934236	0.005050478	0.001770792	0.006194609	0.000871578	0.003487906
20cooh LTB4 2	0.005948541	0.012491514	0.010844081	0.020722373	0.006607034	0.010977256
13-oxoODE 1	0.006025171	0.008159721	0.003718611	0.003339775	0.001404556	0.001690787
bicyclo PGE2 2	0.006168809	0.013153392	0.011511385	0.00381563	0.00267566	0.003137132
5,15-diHETE	0.006217414	0.00471472	0.005571489	0.002890213	0.000578868	NA
PGF3¦Á	0.006240078	0.001347479	0.004059356	0.000608379	0.000865771	0.000477939
PE(16:0/20:3)	0.006241627	NA	NA	NA	NA	NA
15-HETE 2	0.006257366	0.00437544	NA	0.001072095	0.000544074	0.000433964
PC(18:0/20:2)+AcO	0.006288682	NA	NA	NA	NA	0.002848345
PE(18:2/22:4)	0.006397931	NA	NA	NA	NA	NA
PE(P-18:1/20:4)	0.006406114	NA	NA	NA	NA	NA
PA(16:0/20:4)	0.006610141	NA	NA	NA	NA	NA
15k PGE2 2	0.006697453	0.001224673	0.003384598	0.001654857	0.000814307	0.001189059
5-HETE	0.006953107	0.012167304	0.007176244	0.005794234	0.000900389	0.002738042
PG(16:0/16:0)	0.007165358	NA	NA	NA	NA	NA
PS(18:0/14:0)	0.007265246	NA	NA	NA	NA	NA
PC(16:0/20:4)+AcO	0.007265246	NA	NA	NA	NA	NA
9-oxoODE 2	0.007326757	0.002544693	0.003444767	0.002512449	0.000692042	0.001105145
5,6-diHETE 1	0.007331369	0.005584917	0.017562832	0.003547948	0.003468972	0.007619324
PS(18:2/20:1)	0.007333378	NA	NA	NA	NA	NA
6S-LXA4 2	0.007448006	0.002308568	0.005620622	0.008199146	0.001921421	0.001125228
PE(O-16:0/20:2)	0.007464736	NA	NA	NA	NA	NA
PA(16:0/22:6)	0.007468638	0.011256865	NA	NA	NA	NA
PG(18:0/18:3)	0.007473312	NA	NA	NA	NA	NA
PA(20:0/18:3)	0.007474227	NA	NA	0.005387993	NA	NA
12-oxoETE	0.00752066	0.002608006	0.006958855	NA	0.001323064	0.00241294
20-HETE	0.007642746	0.004315657	0.003217272	0.003327998	0.002876943	0.001934865
15-HEPE 2	0.007654288	NA	NA	NA	NA	0.001244697
bicyclo PGE2 1	0.008030494	0.002642341	0.00343305	0.006875126	0.000714999	0.001295358
19,20-DiHDPA 2	0.008351109	0.002296208	0.008974707	0.006782063	0.001045535	0.00261198
PE(18:2/20:3)	0.008550903	0.007359811	NA	NA	NA	NA
PC(14:0/18:2)+AcO	0.008911217	NA	NA	NA	NA	0.002909748
PS(16:0/18:3)	0.009082028	NA	NA	NA	NA	NA
12,13-EpOME	0.009314882	0.022991242	0.025434101	0.028522762	0.008400363	0.01282137
PG(14:0/20:2)	0.009515491	NA	NA	NA	NA	NA
9,10-diHOME	0.009746354	0.008907809	0.010029695	0.004408443	0.001666861	0.003873708
PE(14:0/18:2)	0.009758099	NA	NA	NA	NA	NA
PE(18:1/16:1)	0.010235165	NA	NA	NA	NA	NA
PC(18:0/18:0)+AcO	0.010430218	NA	NA	NA	NA	NA
PA(16:0/20:5)	0.010625153	0.006909619	NA	0.00515156	NA	NA
15R-LXA4 2	0.010643039	0.017605206	0.00246597	0.006310274	0.000850808	0.003588227
PG(18:0/20:4)	0.011008786	NA	NA	NA	NA	NA
PE(O-16:0/22:5)	0.011042725	NA	NA	NA	NA	NA
PS(16:0/20:3)	0.011212295	NA	NA	NA	NA	NA
LPI(20:4)	0.012038718	0.010668983	0.006474134	0.006011467	0.00222941	0.002237758
8,15-diHETE 1	0.012567024	0.011481664	0.007817134	0.0037848	0.00221824	0.001941606
20oh PGF2¦Á 1	0.012932377	0.082131976	0.002979981	0.017661628	0.017975523	0.02831105
PGE2 1	0.01344231	0.021657874	0.011140088	0.001855566	0.003061079	0.00456204
Adrenic acid 2	0.014891012	0.011900572	0.002473791	0.012693469	0.000834061	0.006181764
LPI(18:2)	0.016579277	0.013871079	0.011895098	0.00556635	0.003313417	0.005504479
Nd4-GUDCA	0.016791058	0.018269014	0.012919452	0.018140118	0.006285834	0.011765776
11¦ÂPGE2 2	0.017560072	0.021713316	0.014849377	0.014979278	0.002062539	0.005227256
PGA2 2	0.017569515	0.00316839	0.002392708	0.00457382	0.00162849	0.001603615
12,13-diHOME	0.017602027	0.008424909	0.004034213	0.002537591	0.001056934	0.003696375
LPI(22:5)	0.017779459	0.014723822	0.021131218	0.014535447	0.003272498	0.006682665
PG(18:1/20:3)	0.018677677	NA	NA	NA	NA	NA
PGE3	0.018694378	0.01198556	0.003360877	0.02234252	0.004415547	0.007527105
PGF1¦Á 2	0.019680924	0.045408297	0.025313963	0.001587021	0.001251767	0.000714314
PGD2 1	0.02006335	0.016915909	0.015690777	0.015801311	0.003675197	0.00588547
PGE1 2	0.021400856	0.017362568	0.01503741	0.017902718	0.006137299	0.005079429
LPI(18:1)	0.02163459	0.001816373	0.017104754	0.023149461	0.005652957	0.010950307
LPI(22:4)	0.023596475	0.017158409	0.012778394	0.010562723	0.00264789	0.006098895
13-HODE	0.027684438	0.008469596	0.002135147	0.006579395	0.004970923	0.004701695
6,15-dk-, dh-PGF1¦Á 2	0.028129998	0.01392083	0.022226369	0.022843382	0.001641704	0.000706607
dh PGF2¦Á 1	0.028457921	0.055761786	0.031195502	0.085550319	0.015000423	0.020417017
5,6-diHETrE 2	0.028746857	0.032834072	0.011470945	0.006316979	0.00339482	0.002719011
PGE2 2	0.02892634	0.052407374	0.03637851	0.025366474	0.015673413	0.006620623
11¦ÂPGE2 1	0.030478993	0.036067566	0.037486734	0.026845259	0.006356041	0.006706862
LPI(16:0)	0.030820497	0.021906865	0.031345318	0.006453622	0.003886245	0.008240818
20oh PGE2 1	0.03221082	0.012689527	0.027211358	0.029356264	0.00669608	0.006847509
LPI(20:5)	0.032349363	0.023324027	0.019429181	0.012959738	0.001902062	0.003732288
15-HEPE 1	0.034219988	0.003128515	NA	0.003139286	0.001933142	0.001093013
PGA2 1	0.035915219	0.004040804	0.018150281	0.022968771	0.002229867	0.00265548
7(R) Maresin-1 2	0.037834047	0.02745384	0.014401183	0.054848362	0.007171715	0.004665619
Nd4-TCDCA	0.03901611	0.079406698	0.027572565	0.054097068	0.018036655	0.0222534
16-HETE 2	0.040619486	NA	0.039306118	0.003083457	0.001515124	NA
18-HEPE 2	0.043679933	0.002171731	0.046869824	0.041674881	0.011480523	0.001412692
PGD2 2	0.045427787	0.037835273	0.057863238	0.047737233	0.006456258	0.007938086
dhk PGD2 2	0.056914433	0.087125753	0.056395618	0.053690111	0.016417533	0.008677099
d17 6k PGF1¦Á 1	0.061217661	0.091040846	0.069034266	0.092688415	0.038073919	0.056106185
8-isoPGF2¦Á 2	0.072051919	0.083535604	0.089793174	0.048240185	0.009488894	0.009713552
2,3-dinor 11b PGF2¦Á 1	0.082792171	0.097324663	0.109264595	0.048155511	0.01439376	0.028124113
LPI(14:0)	0.085840223	0.072450085	0.075699172	0.056801652	0.011192311	0.033302382
PGEM 2	0.093609507	0.079843486	0.100376347	0.041974412	0.017634943	0.021937736
14,15-EET 2	0.109149309	0.114826545	0.094408722	0.07706518	0.033826467	0.052174874
20cooh AA 1	0.119079388	0.058366506	0.075508901	0.004907094	0.009568802	0.029747493
dihomo PGE2 1	0.142716556	0.121730692	0.138860314	0.090098641	0.026370916	0.046447543
15-HETE 1	0.17324379	0.15176015	0.129696098	0.058723935	0.018639354	0.081014812
2,3-dinor-6k PGF1a 2	0.174730494	0.229639856	0.151043261	0.098233774	0.043139194	0.08152677
dh PGF2¦Á 2	0.553383796	0.517284614	0.524217974	0.519217376	0.106333805	0.21183325
12oxo LTB4 2	0.67266968	0.619784915	0.87370866	0.633176979	0.178929635	0.220861562
LPI(18:3)	0.786570262	0.812126346	0.69484912	0.498104371	0.151982368	0.284060418
Nd4-CA	1.126060545	1.585386485	0.827260061	0.702649187	0.334872897	0.254789738
LPI(20:3)	1.257209978	1.384639056	0.985690915	1.008305235	0.217183356	0.459591385
Nd4-CDCA/UDCA	1.772584573	1.070186197	1.143047847	1.084787004	0.311355796	0.304314
5-oxoETE	NA	0.001340633	NA	NA	0.000497192	NA
DHA 1	NA	0.00137682	NA	NA	NA	NA
LPE(22:6)	NA	0.001488844	NA	NA	NA	NA
12-HEPE	NA	0.001523815	NA	NA	NA	NA
LPE(20:5)	NA	0.001660259	NA	NA	NA	NA
5,6-diHETE 2	NA	0.001691203	0.00353232	0.000927605	0.000326713	0.00067007
16-HDoHE 1	NA	0.002044578	NA	NA	NA	NA
9-HODE	NA	0.00204458	NA	NA	NA	NA
8-HDoHE 1	NA	0.002190131	NA	NA	NA	NA
TXB2 2	NA	0.002474811	NA	NA	NA	0.003073556
9,10-EpOME	NA	0.00254203	NA	NA	0.000229462	NA
LPC(16:1) +AcO	NA	0.002639253	0.000954195	NA	NA	NA
6k PGE1	NA	0.002873125	NA	NA	0.001235405	NA
PE(18:2/18:2)	NA	0.003102029	NA	NA	NA	NA
PE(P-18:1/20:3)	NA	0.003461957	NA	NA	NA	NA
12-HETE	NA	0.003653361	NA	NA	0.000383879	NA
PI(16:0/16:1)	NA	0.003700891	NA	NA	NA	NA
PE(18:2/18:3)	NA	0.003922939	NA	NA	NA	NA
8-HETrE 1	NA	0.003957525	0.011244975	0.003463255	0.000548311	NA
PA(18:1/20:1)	NA	0.004028728	NA	NA	NA	NA
PE(P-18:1/22:4)	NA	0.004057799	NA	NA	NA	NA
5-iso PGF2¦ÁVI	NA	0.004069096	NA	NA	0.001152074	NA
PE(16:0/20:5)	NA	0.004393689	NA	NA	NA	NA
PI(14:0/20:2)	NA	0.004440279	NA	NA	NA	NA
PS(18:2/16:1)	NA	0.005091136	NA	NA	NA	NA
PA(18:0/20:1)	NA	0.00510491	NA	NA	NA	NA
PE(18:2/16:1)	NA	0.005529976	NA	NA	NA	NA
PS(18:1/16:1)	NA	0.005804026	0.02025766	NA	NA	NA
PA(18:1/18:3)	NA	0.006574297	NA	NA	NA	NA
PA(18:1/18:1)	NA	0.006800501	NA	NA	NA	0.002674531
PI(18:1/16:1)	NA	0.006864917	NA	NA	NA	NA
PG(16:0/20:3)	NA	0.007184498	NA	NA	NA	NA
PS(14:0/18:1)	NA	0.007622125	NA	0.006519283	NA	NA
dihomo PGF2¦Á 2	NA	0.007678539	0.012168826	0.003772595	0.004565788	0.006398386
PGE1 1	NA	0.007772145	NA	NA	NA	NA
PC(16:1/18:1)+AcO	NA	0.007792777	NA	NA	NA	NA
PC(18:1/20:2)+AcO	NA	0.007814424	0.006732389	NA	NA	NA
PE(P-16:0/20:4)	NA	0.008599368	0.004411668	NA	NA	NA
PE(18:0/22:4)	NA	0.009516312	NA	NA	NA	NA
PA(16:0/16:0)	NA	0.010559832	NA	0.008521989	0.001437135	NA
PE(P-14:0/18:1)	NA	0.011016878	0.009321285	0.005469793	NA	NA
PE(O-16:0/22:4)	NA	0.011491348	NA	NA	NA	NA
14-HDoHE 1	NA	NA	0.001033232	NA	NA	0.000617421
9-HETE 1	NA	NA	0.001420062	NA	NA	NA
PGD1	NA	NA	0.00156709	NA	NA	NA
10-Nitrooleate 2	NA	NA	0.001723588	NA	NA	0.000440411
LPE(18:3)	NA	NA	0.001729511	NA	0.000866373	0.000496678
PE(O-18:0/18:0)	NA	NA	0.002221512	NA	0.001664083	NA
Resolvin E1 2	NA	NA	0.002226717	0.001395178	NA	NA
LPE(16:1)	NA	NA	0.002404072	NA	0.000291036	0.000736549
11-HEPE 1	NA	NA	0.004202661	0.003538761	NA	NA
PG(14:0/20:4)	NA	NA	0.005350314	NA	NA	NA
PG(18:0/18:1)	NA	NA	0.005425402	NA	NA	NA
PS(18:1/18:3)	NA	NA	0.005501208	NA	NA	NA
PE(18:2/20:2)	NA	NA	0.005526388	NA	0.002424493	NA
PA(18:0/18:2)	NA	NA	0.005798468	NA	NA	NA
PI(20:0/22:6)	NA	NA	0.00595082	NA	NA	NA
PC(16:0/20:3)+AcO	NA	NA	0.006103553	NA	NA	NA
PG(18:1/20:5)	NA	NA	0.006273385	NA	NA	NA
PI(18:1/20:3)	NA	NA	0.006338622	NA	NA	NA
PA(20:0/20:4)	NA	NA	0.006356323	NA	NA	NA
PS(16:0/16:0)	NA	NA	0.00637989	NA	NA	0.004028558
PC(16:0/20:1)+AcO	NA	NA	0.0064522	NA	NA	NA
PS(18:2/18:3)	NA	NA	0.006617807	NA	NA	NA
PS(18:2/18:2)	NA	NA	0.006621719	0.005354864	NA	NA
PC(14:0/18:1)+AcO	NA	NA	0.006727592	NA	NA	NA
14(15)-EpETE	NA	NA	0.008192053	NA	NA	NA
PA(18:0/22:6)	NA	NA	0.009111762	NA	NA	NA
PA(18:1/18:2)	NA	NA	0.013273007	NA	0.001617199	NA
PA(18:0/18:0)	NA	NA	NA	NA	NA	NA
PE(P-18:0/22:5)	NA	NA	NA	NA	NA	NA
2,3-dinor TXB2 2	NA	NA	NA	NA	NA	NA
TXB3 2	NA	NA	NA	NA	NA	NA
10-HDoHE 1	NA	NA	NA	NA	0.000361384	NA
PE(O-18:0/18:1)	NA	NA	NA	NA	NA	NA
PE(P-16:0/16:1)	NA	NA	NA	NA	NA	NA
PG(18:2/22:5)	NA	NA	NA	NA	NA	NA
PE(P-16:0/20:5)	NA	NA	NA	NA	NA	NA
PS(20:0/20:3)	NA	NA	NA	NA	NA	NA
PE(O-16:0/20:5)	NA	NA	NA	NA	NA	NA
PA(16:0/14:0)	NA	NA	NA	NA	NA	NA
PA(18:2/22:6)	NA	NA	NA	NA	NA	NA
PG(18:2/18:2)	NA	NA	NA	NA	NA	NA
PS(14:0/22:5)	NA	NA	NA	NA	NA	NA
PA(20:0/22:5)	NA	NA	NA	NA	NA	NA
PE(16:0/18:2)	NA	NA	NA	NA	NA	0.002877695
PC(16:0/14:0)+AcO	NA	NA	NA	NA	NA	NA
PE(P-18:0/16:0)	NA	NA	NA	NA	NA	0.000845425
PI(18:1/20:2)	NA	NA	NA	NA	NA	NA
PE(O-16:0/16:0)	NA	NA	NA	NA	NA	NA
L PA(18:2)	NA	NA	NA	0.001629291	NA	NA
PE(P-16:0/18:0)	NA	NA	NA	NA	NA	NA
TXB2 1	NA	NA	NA	NA	NA	NA
PE(P-18:1/20:2)	NA	NA	NA	NA	NA	NA
tetranor 12-HETE 1	NA	NA	NA	NA	NA	NA
PC(18:1/20:1)+AcO	NA	NA	NA	NA	NA	NA
PG(14:0/14:0)	NA	NA	NA	NA	0.001928682	0.004007226
PS(14:0/20:2)	NA	NA	NA	NA	NA	NA
PA(18:1/20:3)	NA	NA	NA	NA	NA	NA
PE(18:0/20:4)	NA	NA	NA	NA	NA	NA
PA(14:0/14:0)	NA	NA	NA	NA	NA	NA
PG(20:0/18:3)	NA	NA	NA	NA	NA	NA
PE(16:0/22:5)	NA	NA	NA	NA	NA	NA
PE(P-16:0/22:5)	NA	NA	NA	NA	NA	NA
PC(16:1/18:2)+AcO	NA	NA	NA	NA	NA	NA
PE(14:0/20:1)	NA	NA	NA	0.011011162	NA	NA
PA(18:2/20:4)	NA	NA	NA	NA	NA	NA
PS(14:0/22:4)	NA	NA	NA	NA	NA	NA
PS(18:1/18:1)	NA	NA	NA	NA	NA	NA
PE(16:0/18:1)	NA	NA	NA	NA	NA	NA
PE(O-18:0/18:3)	NA	NA	NA	NA	NA	NA
PE(16:0/18:3)	NA	NA	NA	NA	NA	NA
PC(16:0/18:0)+AcO	NA	NA	NA	NA	0.0022712	NA
PA(16:0/16:1)	NA	NA	NA	0.007301481	NA	0.002558029
DHA 2	NA	NA	NA	NA	NA	NA
6k PGF1¦Á 1	NA	NA	NA	NA	NA	NA
LTD4 2	NA	NA	NA	NA	NA	0.001377731
10-HDoHE 2	NA	NA	NA	NA	0.001033172	NA
8,9-diHETrE 1	NA	NA	NA	0.002759788	0.001478692	0.001707657
PG(16:0/18:3)	NA	NA	NA	NA	NA	NA
PE(P-18:0/20:4)	NA	NA	NA	NA	NA	0.001496309
PE(P-16:0/18:1)	NA	NA	NA	NA	NA	0.001179623
16(17)-EpDPE 2	NA	NA	NA	NA	0.000715845	NA
PG(18:1/20:4)	NA	NA	NA	NA	NA	NA
PC(18:1/18:1)+AcO	NA	NA	NA	NA	NA	NA
PE(14:0/20:2)	NA	NA	NA	0.005021881	NA	NA
PE(O-16:0/16:1)	NA	NA	NA	NA	NA	NA
PE(P-16:0/16:0)	NA	NA	NA	NA	NA	0.002112665
PE(P-18:2/18:2)	NA	NA	NA	NA	NA	NA
PC(18:1/16:1)+AcO	NA	NA	NA	0.014160977	NA	NA
PA(18:2/18:2)	NA	NA	NA	0.008253858	NA	NA
PC(18:1/22:4)+AcO	NA	NA	NA	NA	NA	NA
PG(18:1/22:4)	NA	NA	NA	NA	NA	NA
PS(18:1/20:4)	NA	NA	NA	NA	NA	NA
PI(14:0/18:3)	NA	NA	NA	0.000893306	NA	NA
11-HDoHE 2	NA	NA	NA	0.001685794	NA	NA
16-HETE 1	NA	NA	NA	0.002309733	0.001077147	NA
8,9-diHETrE 2	NA	NA	NA	0.002339834	NA	NA
L PA(18:1)	NA	NA	NA	0.002491212	0.000393757	NA
tetranor 12-HETE 2	NA	NA	NA	0.002583604	0.000703445	NA
PI(14:0/20:3)	NA	NA	NA	0.003194562	NA	NA
PA(18:0/20:3)	NA	NA	NA	0.003763093	NA	NA
PE(18:1/18:1)	NA	NA	NA	0.004274827	NA	NA
PC(18:2/22:6)+AcO	NA	NA	NA	0.004828889	NA	NA
PS(14:0/22:6)	NA	NA	NA	0.004907282	NA	NA
PE(O-16:0/20:4)	NA	NA	NA	0.005661589	NA	NA
PE(18:0/18:1)	NA	NA	NA	0.005807998	0.001167475	NA
PA(16:0/18:0)	NA	NA	NA	0.006579763	NA	0.006028412
PS(18:0/22:5)	NA	NA	NA	0.007064952	NA	NA
PG(16:0/16:1)	NA	NA	NA	0.008028283	NA	NA
PC(16:0/16:1)+AcO	NA	NA	NA	0.009250632	NA	NA
PG(18:0/20:5)	NA	NA	NA	0.010939228	NA	NA
PC(18:0/22:6)+AcO	NA	NA	NA	0.011307552	NA	NA
PC(18:0/20:3)+AcO	NA	NA	NA	0.013212622	NA	NA
PE(P-16:0/20:3)	NA	NA	NA	0.013521757	NA	NA
PA(14:0/18:1)	NA	NA	NA	NA	NA	NA
PA(14:0/18:2)	NA	NA	NA	NA	NA	NA
PA(14:0/18:3)	NA	NA	NA	NA	NA	NA
PA(14:0/20:1)	NA	NA	NA	NA	NA	NA
PA(14:0/20:2)	NA	NA	NA	NA	NA	NA
PA(14:0/20:3)	NA	NA	NA	NA	NA	NA
PA(14:0/20:4)	NA	NA	NA	NA	NA	NA
PA(14:0/20:5)	NA	NA	NA	NA	NA	NA
PA(14:0/22:4)	NA	NA	NA	NA	NA	NA
PA(14:0/22:5)	NA	NA	NA	NA	NA	NA
PA(14:0/22:6)	NA	NA	NA	NA	NA	NA
PA(16:0/18:1)	NA	NA	NA	NA	NA	0.003029091
PA(16:0/18:2)	NA	NA	NA	NA	NA	NA
PA(16:0/18:3)	NA	NA	NA	NA	NA	NA
PA(16:0/20:1)	NA	NA	NA	NA	NA	NA
PA(16:0/20:2)	NA	NA	NA	NA	NA	NA
PA(16:0/20:3)	NA	NA	NA	NA	NA	NA
PA(16:0/22:4)	NA	NA	NA	NA	0.001655793	NA
PA(16:0/22:5)	NA	NA	NA	NA	NA	NA
PA(18:0/14:0)	NA	NA	NA	NA	NA	NA
PA(18:0/16:1)	NA	NA	NA	NA	NA	NA
PA(18:0/18:1)	NA	NA	NA	NA	NA	NA
PA(18:0/18:3)	NA	NA	NA	NA	NA	NA
PA(18:0/20:0)	NA	NA	NA	NA	NA	NA
PA(18:0/20:2)	NA	NA	NA	NA	NA	NA
PA(18:0/20:4)	NA	NA	NA	NA	NA	NA
PA(18:0/20:5)	NA	NA	NA	NA	NA	NA
PA(18:0/22:4)	NA	NA	NA	NA	NA	NA
PA(18:0/22:5)	NA	NA	NA	NA	NA	NA
PA(18:1/16:1)	NA	NA	NA	NA	NA	NA
PA(18:1/20:2)	NA	NA	NA	NA	NA	NA
PA(18:1/20:4)	NA	NA	NA	NA	NA	NA
PA(18:1/20:5)	NA	NA	NA	NA	NA	NA
PA(18:1/22:4)	NA	NA	NA	NA	NA	NA
PA(18:1/22:5)	NA	NA	NA	NA	NA	NA
PA(18:1/22:6)	NA	NA	NA	NA	NA	NA
PA(18:2/16:1)	NA	NA	NA	NA	NA	NA
PA(18:2/18:3)	NA	NA	NA	NA	0.001668917	NA
PA(18:2/20:1)	NA	NA	NA	NA	NA	NA
PA(18:2/20:2)	NA	NA	NA	NA	NA	NA
PA(18:2/20:3)	NA	NA	NA	NA	NA	NA
PA(18:2/20:5)	NA	NA	NA	NA	NA	NA
PA(18:2/22:4)	NA	NA	NA	NA	NA	NA
PA(18:2/22:5)	NA	NA	NA	NA	NA	0.003167968
PA(20:0/16:1)	NA	NA	NA	NA	NA	NA
PA(20:0/18:2)	NA	NA	NA	NA	NA	NA
PA(20:0/20:1)	NA	NA	NA	NA	NA	NA
PA(20:0/20:2)	NA	NA	NA	NA	NA	NA
PA(20:0/20:3)	NA	NA	NA	NA	NA	NA
PA(20:0/20:5)	NA	NA	NA	NA	NA	NA
PA(20:0/22:4)	NA	NA	NA	NA	NA	NA
PA(20:0/22:6)	NA	NA	NA	NA	NA	NA
LPC(16:0) +AcO	NA	NA	NA	NA	NA	NA
LPC(18:0) +AcO	NA	NA	NA	NA	NA	NA
LPC(18:1) +AcO	NA	NA	NA	NA	NA	NA
LPC(18:2) +AcO	NA	NA	NA	NA	NA	NA
LPC(20:0) +AcO	NA	NA	NA	NA	NA	NA
LPC(20:1) +AcO	NA	NA	NA	NA	NA	NA
LPC(20:2) +AcO	NA	NA	NA	NA	NA	NA
LPC(20:3) +AcO	NA	NA	NA	NA	NA	NA
LPC(20:4) +AcO	NA	NA	NA	NA	NA	NA
LPC(22:4) +AcO	NA	NA	NA	NA	0.000264253	NA
LPC(22:5) +AcO	NA	NA	NA	NA	NA	NA
LPC(22:6) +AcO	NA	NA	NA	NA	NA	NA
PC(14:0/18:3)+AcO	NA	NA	NA	NA	NA	NA
PC(14:0/20:1)+AcO	NA	NA	NA	NA	NA	NA
PC(14:0/20:2)+AcO	NA	NA	NA	NA	NA	NA
PC(14:0/20:3)+AcO	NA	NA	NA	NA	NA	NA
PC(14:0/20:4)+AcO	NA	NA	NA	NA	NA	NA
PC(14:0/20:5)+AcO	NA	NA	NA	NA	NA	NA
PC(14:0/22:4)+AcO	NA	NA	NA	NA	NA	NA
PC(14:0/22:5)+AcO	NA	NA	NA	NA	NA	NA
PC(14:0/22:6)+AcO	NA	NA	NA	NA	NA	NA
PC(16:0/16:0)+AcO	NA	NA	NA	NA	NA	NA
PC(16:0/18:1)+AcO	NA	NA	NA	NA	NA	NA
PC(16:0/18:2)+AcO	NA	NA	NA	NA	NA	NA
PC(16:0/18:3)+AcO	NA	NA	NA	NA	NA	NA
PC(16:0/20:2)+AcO	NA	NA	NA	NA	NA	NA
PC(16:0/20:5)+AcO	NA	NA	NA	NA	NA	NA
PC(16:0/22:4)+AcO	NA	NA	NA	NA	NA	NA
PC(16:0/22:5)+AcO	NA	NA	NA	NA	NA	NA
PC(16:0/22:6)+AcO	NA	NA	NA	NA	NA	NA
PC(18:0/14:0)+AcO	NA	NA	NA	NA	NA	NA
PC(18:0/16:1)+AcO	NA	NA	NA	NA	NA	NA
PC(18:0/18:1)+AcO	NA	NA	NA	NA	NA	NA
PC(18:0/18:2)+AcO	NA	NA	NA	NA	NA	NA
PC(18:0/18:3)+AcO	NA	NA	NA	NA	NA	NA
PC(18:0/20:0)+AcO	NA	NA	NA	NA	NA	NA
PC(18:0/20:1)+AcO	NA	NA	NA	NA	NA	NA
PC(18:0/20:4)+AcO	NA	NA	NA	NA	NA	NA
PC(18:0/20:5)+AcO	NA	NA	NA	NA	NA	NA
PC(18:0/22:4)+AcO	NA	NA	NA	NA	NA	NA
PC(18:0/22:5)+AcO	NA	NA	NA	NA	NA	NA
PC(18:1/18:2)+AcO	NA	NA	NA	NA	NA	NA
PC(18:1/18:3)+AcO	NA	NA	NA	NA	NA	NA
PC(18:1/20:3)+AcO	NA	NA	NA	NA	NA	NA
PC(18:1/20:4)+AcO	NA	NA	NA	NA	NA	NA
PC(18:1/20:5)+AcO	NA	NA	NA	NA	NA	NA
PC(18:1/22:5)+AcO	NA	NA	NA	NA	NA	NA
PC(18:1/22:6)+AcO	NA	NA	NA	NA	NA	NA
PC(18:2/16:1)+AcO	NA	NA	NA	NA	NA	NA
PC(18:2/18:2)+AcO	NA	NA	NA	NA	NA	NA
PC(18:2/18:3)+AcO	NA	NA	NA	NA	NA	NA
PC(18:2/20:1)+AcO	NA	NA	NA	NA	NA	NA
PC(18:2/20:2)+AcO	NA	NA	NA	NA	NA	NA
PC(18:2/20:3)+AcO	NA	NA	NA	NA	NA	NA
PC(18:2/20:4)+AcO	NA	NA	NA	NA	NA	NA
PC(18:2/20:5)+AcO	NA	NA	NA	NA	0.00078816	NA
PC(18:2/22:4)+AcO	NA	NA	NA	NA	NA	NA
PC(18:2/22:5)+AcO	NA	NA	NA	NA	NA	NA
PC(20:0/16:1)+AcO	NA	NA	NA	NA	NA	NA
PC(20:0/18:1)+AcO	NA	NA	NA	NA	NA	NA
PC(20:0/18:3)+AcO	NA	NA	NA	NA	NA	NA
PC(20:0/20:1)+AcO	NA	NA	NA	NA	NA	NA
PC(20:0/20:2)+AcO	NA	NA	NA	NA	NA	NA
PC(20:0/20:3)+AcO	NA	NA	NA	NA	NA	NA
PC(20:0/20:4)+AcO	NA	NA	NA	NA	NA	NA
PC(20:0/20:5)+AcO	NA	NA	NA	NA	NA	NA
PC(20:0/22:4)+AcO	NA	NA	NA	NA	NA	NA
PC(20:0/22:5)+AcO	NA	NA	NA	NA	NA	NA
PC(20:0/22:6)+AcO	NA	NA	NA	NA	NA	NA
LPE(16:0)	NA	NA	NA	NA	NA	NA
LPE(18:0)	NA	NA	NA	NA	0.000236184	NA
LPE(18:1)	NA	NA	NA	NA	NA	0.000886288
LPE(18:2)	NA	NA	NA	NA	NA	NA
LPE(20:0)	NA	NA	NA	NA	NA	NA
LPE(20:1)	NA	NA	NA	NA	NA	NA
LPE(20:2)	NA	NA	NA	NA	NA	NA
LPE(20:3)	NA	NA	NA	NA	NA	NA
LPE(20:4)	NA	NA	NA	NA	NA	NA
LPE(22:4)	NA	NA	NA	NA	NA	NA
LPE(22:5)	NA	NA	NA	NA	NA	NA
PE(14:0/14:0)	NA	NA	NA	NA	NA	NA
PE(14:0/16:1)	NA	NA	NA	NA	NA	NA
PE(14:0/18:1)	NA	NA	NA	NA	NA	NA
PE(14:0/18:3)	NA	NA	NA	NA	NA	NA
PE(14:0/20:4)	NA	NA	NA	NA	NA	NA
PE(14:0/20:5)	NA	NA	NA	NA	NA	NA
PE(14:0/22:4)	NA	NA	NA	NA	NA	NA
PE(14:0/22:5)	NA	NA	NA	NA	NA	NA
PE(14:0/22:6)	NA	NA	NA	NA	NA	NA
PE(16:0/14:0)	NA	NA	NA	NA	NA	NA
PE(16:0/16:1)	NA	NA	NA	NA	NA	NA
PE(16:0/20:1)	NA	NA	NA	NA	NA	NA
PE(16:0/20:2)	NA	NA	NA	NA	NA	NA
PE(16:0/20:4)	NA	NA	NA	NA	0.001400462	NA
PE(16:0/22:4)	NA	NA	NA	NA	NA	NA
PE(16:0/22:6)	NA	NA	NA	NA	NA	NA
PE(18:0/14:0)	NA	NA	NA	NA	0.001471922	NA
PE(18:0/16:0)	NA	NA	NA	NA	NA	NA
PE(18:0/16:1)	NA	NA	NA	NA	NA	NA
PE(18:0/18:0)	NA	NA	NA	NA	NA	NA
PE(18:0/18:2)	NA	NA	NA	NA	NA	NA
PE(18:0/18:3)	NA	NA	NA	NA	NA	NA
PE(18:0/20:1)	NA	NA	NA	NA	NA	NA
PE(18:0/20:2)	NA	NA	NA	NA	NA	NA
PE(18:0/20:3)	NA	NA	NA	NA	NA	NA
PE(18:0/20:5)	NA	NA	NA	NA	NA	NA
PE(18:0/22:5)	NA	NA	NA	NA	NA	NA
PE(18:0/22:6)	NA	NA	NA	NA	NA	NA
PE(18:1/18:2)	NA	NA	NA	NA	NA	NA
PE(18:1/18:3)	NA	NA	NA	NA	NA	NA
PE(18:1/20:1)	NA	NA	NA	NA	NA	NA
PE(18:1/20:2)	NA	NA	NA	NA	NA	NA
PE(18:1/20:3)	NA	NA	NA	NA	NA	NA
PE(18:1/20:4)	NA	NA	NA	NA	NA	NA
PE(18:1/20:5)	NA	NA	NA	NA	NA	NA
PE(18:1/22:4)	NA	NA	NA	NA	NA	NA
PE(18:1/22:5)	NA	NA	NA	NA	NA	NA
PE(18:1/22:6)	NA	NA	NA	NA	NA	NA
PE(18:2/20:1)	NA	NA	NA	NA	NA	NA
PE(18:2/20:5)	NA	NA	NA	NA	NA	NA
PE(18:2/22:5)	NA	NA	NA	NA	NA	NA
PE(18:2/22:6)	NA	NA	NA	NA	NA	NA
PE(O-16:0/18:0)	NA	NA	NA	NA	NA	NA
PE(O-16:0/18:1)	NA	NA	NA	NA	NA	NA
PE(O-16:0/18:2)	NA	NA	NA	NA	NA	NA
PE(O-16:0/18:3)	NA	NA	NA	NA	NA	NA
PE(O-16:0/20:1)	NA	NA	NA	NA	NA	NA
PE(O-16:0/22:6)	NA	NA	NA	NA	NA	NA
PE(O-18:0/16:0)	NA	NA	NA	NA	NA	NA
PE(O-18:0/16:1)	NA	NA	NA	NA	NA	NA
PE(O-18:0/20:1)	NA	NA	NA	NA	NA	NA
PE(O-18:0/20:2)	NA	NA	NA	NA	NA	NA
PE(O-18:0/20:4)	NA	NA	NA	NA	NA	NA
PE(O-18:0/20:5)	NA	NA	NA	NA	NA	NA
PE(O-18:0/22:4)	NA	NA	NA	NA	NA	NA
PE(O-18:0/22:5)	NA	NA	NA	NA	NA	NA
PE(O-18:0/22:6)	NA	NA	NA	NA	NA	NA
PE(P-14:0/18:0)	NA	NA	NA	NA	0.001595494	NA
PE(P-16:0/18:2)	NA	NA	NA	NA	NA	NA
PE(P-16:0/20:1)	NA	NA	NA	NA	NA	NA
PE(P-16:0/20:2)	NA	NA	NA	NA	NA	NA
PE(P-16:0/22:4)	NA	NA	NA	NA	NA	NA
PE(P-16:0/22:6)	NA	NA	NA	NA	NA	NA
PE(P-16:1/18:1)	NA	NA	NA	NA	NA	NA
PE(P-18:0/18:0)	NA	NA	NA	NA	NA	NA
PE(P-18:0/18:1)	NA	NA	NA	NA	NA	NA
PE(P-18:0/18:2)	NA	NA	NA	NA	NA	NA
PE(P-18:0/18:3)	NA	NA	NA	NA	NA	NA
PE(P-18:0/20:1)	NA	NA	NA	NA	NA	NA
PE(P-18:0/20:2)	NA	NA	NA	NA	NA	NA
PE(P-18:0/20:5)	NA	NA	NA	NA	NA	NA
PE(P-18:0/22:4)	NA	NA	NA	NA	NA	NA
PE(P-18:0/22:6)	NA	NA	NA	NA	NA	NA
PE(P-18:1/16:0)	NA	NA	NA	NA	NA	NA
PE(P-18:1/16:1)	NA	NA	NA	NA	NA	NA
PE(P-18:1/18:0)	NA	NA	NA	NA	0.00055587	NA
PE(P-18:1/18:1)	NA	NA	NA	NA	NA	0.002093854
PE(P-18:1/18:2)	NA	NA	NA	NA	NA	NA
PE(P-18:1/18:3)	NA	NA	NA	NA	NA	NA
PE(P-18:1/20:1)	NA	NA	NA	NA	NA	NA
PE(P-18:1/20:5)	NA	NA	NA	NA	NA	NA
PE(P-18:1/22:5)	NA	NA	NA	NA	NA	NA
PE(P-18:1/22:6)	NA	NA	NA	NA	NA	NA
PE(P-18:2/20:4)	NA	NA	NA	NA	NA	NA
PE(P-18:2/22:6)	NA	NA	NA	NA	NA	NA
PG(14:0/18:1)	NA	NA	NA	NA	NA	NA
PG(14:0/18:2)	NA	NA	NA	NA	NA	0.003395912
PG(14:0/18:3)	NA	NA	NA	NA	NA	NA
PG(14:0/20:1)	NA	NA	NA	NA	NA	NA
PG(14:0/20:3)	NA	NA	NA	NA	NA	NA
PG(14:0/20:5)	NA	NA	NA	NA	NA	NA
PG(14:0/22:4)	NA	NA	NA	NA	NA	0.004292285
PG(14:0/22:5)	NA	NA	NA	NA	0.001383014	NA
PG(14:0/22:6)	NA	NA	NA	NA	NA	NA
PG(16:0/14:0)	NA	NA	NA	NA	NA	NA
PG(16:0/18:0)	NA	NA	NA	NA	NA	NA
PG(16:0/18:1)	NA	NA	NA	NA	NA	NA
PG(16:0/18:2)	NA	NA	NA	NA	NA	NA
PG(16:0/20:1)	NA	NA	NA	NA	NA	NA
PG(16:0/20:2)	NA	NA	NA	NA	NA	NA
PG(16:0/20:4)	NA	NA	NA	NA	NA	NA
PG(16:0/20:5)	NA	NA	NA	NA	NA	NA
PG(16:0/22:4)	NA	NA	NA	NA	NA	NA
PG(16:0/22:5)	NA	NA	NA	NA	NA	NA
PG(16:0/22:6)	NA	NA	NA	NA	NA	NA
PG(18:0/14:0)	NA	NA	NA	NA	NA	NA
PG(18:0/16:1)	NA	NA	NA	NA	0.002495695	NA
PG(18:0/18:0)	NA	NA	NA	NA	NA	NA
PG(18:0/18:2)	NA	NA	NA	NA	NA	NA
PG(18:0/20:0)	NA	NA	NA	NA	NA	NA
PG(18:0/20:1)	NA	NA	NA	NA	NA	NA
PG(18:0/20:2)	NA	NA	NA	NA	NA	NA
PG(18:0/20:3)	NA	NA	NA	NA	NA	NA
PG(18:0/22:4)	NA	NA	NA	NA	NA	NA
PG(18:0/22:5)	NA	NA	NA	NA	NA	NA
PG(18:0/22:6)	NA	NA	NA	NA	NA	NA
PG(18:1/16:1)	NA	NA	NA	NA	NA	0.003462034
PG(18:1/18:1)	NA	NA	NA	NA	NA	NA
PG(18:1/18:2)	NA	NA	NA	NA	NA	NA
PG(18:1/18:3)	NA	NA	NA	NA	NA	NA
PG(18:1/20:1)	NA	NA	NA	NA	NA	NA
PG(18:1/20:2)	NA	NA	NA	NA	NA	NA
PG(18:1/22:5)	NA	NA	NA	NA	NA	NA
PG(18:1/22:6)	NA	NA	NA	NA	NA	NA
PG(18:2/16:1)	NA	NA	NA	NA	NA	NA
PG(18:2/18:3)	NA	NA	NA	NA	NA	NA
PG(18:2/20:1)	NA	NA	NA	NA	NA	NA
PG(18:2/20:2)	NA	NA	NA	NA	NA	NA
PG(18:2/20:3)	NA	NA	NA	NA	NA	NA
PG(18:2/20:4)	NA	NA	NA	NA	NA	NA
PG(18:2/20:5)	NA	NA	NA	NA	NA	NA
PG(18:2/22:4)	NA	NA	NA	NA	NA	NA
PG(18:2/22:6)	NA	NA	NA	NA	NA	NA
PG(20:0/16:1)	NA	NA	NA	NA	NA	NA
PG(20:0/18:1)	NA	NA	NA	NA	NA	NA
PG(20:0/18:2)	NA	NA	NA	NA	NA	NA
PG(20:0/20:1)	NA	NA	NA	NA	NA	NA
PG(20:0/20:2)	NA	NA	NA	NA	NA	NA
PG(20:0/20:3)	NA	NA	NA	NA	NA	NA
PG(20:0/20:4)	NA	NA	NA	NA	NA	NA
PG(20:0/20:5)	NA	NA	NA	NA	NA	NA
PG(20:0/22:4)	NA	NA	NA	NA	NA	NA
PG(20:0/22:5)	NA	NA	NA	NA	NA	NA
PG(20:0/22:6)	NA	NA	NA	NA	NA	NA
LPI(18:0)	NA	NA	NA	NA	NA	NA
LPI(20:0)	NA	NA	NA	NA	NA	NA
LPI(20:1)	NA	NA	NA	NA	NA	NA
LPI(20:2)	NA	NA	NA	NA	NA	NA
PI(14:0/14:0)	NA	NA	NA	NA	NA	NA
PI(14:0/18:1)	NA	NA	NA	NA	NA	NA
PI(14:0/18:2)	NA	NA	NA	NA	NA	NA
PI(14:0/20:1)	NA	NA	NA	NA	NA	NA
PI(14:0/20:4)	NA	NA	NA	NA	NA	NA
PI(14:0/20:5)	NA	NA	NA	NA	NA	NA
PI(14:0/22:4)	NA	NA	NA	NA	NA	NA
PI(14:0/22:5)	NA	NA	NA	NA	NA	NA
PI(14:0/22:6)	NA	NA	NA	NA	NA	NA
PI(16:0/14:0)	NA	NA	NA	NA	NA	NA
PI(16:0/16:0)	NA	NA	NA	NA	NA	NA
PI(16:0/18:0)	NA	NA	NA	NA	NA	NA
PI(16:0/18:1)	NA	NA	NA	NA	NA	NA
PI(16:0/18:2)	NA	NA	NA	NA	NA	NA
PI(16:0/18:3)	NA	NA	NA	NA	NA	NA
PI(16:0/20:1)	NA	NA	NA	NA	NA	NA
PI(16:0/20:2)	NA	NA	NA	NA	NA	NA
PI(16:0/20:3)	NA	NA	NA	NA	NA	NA
PI(16:0/20:4)	NA	NA	NA	NA	NA	NA
PI(16:0/20:5)	NA	NA	NA	NA	NA	NA
PI(16:0/22:4)	NA	NA	NA	NA	NA	NA
PI(16:0/22:5)	NA	NA	NA	NA	NA	NA
PI(16:0/22:6)	NA	NA	NA	NA	NA	NA
PI(18:0/14:0)	NA	NA	NA	NA	NA	NA
PI(18:0/16:1)	NA	NA	NA	NA	NA	NA
PI(18:0/18:0)	NA	NA	NA	NA	NA	NA
PI(18:0/18:1)	NA	NA	NA	NA	NA	NA
PI(18:0/18:2)	NA	NA	NA	NA	NA	NA
PI(18:0/18:3)	NA	NA	NA	NA	NA	NA
PI(18:0/20:0)	NA	NA	NA	NA	NA	NA
PI(18:0/20:1)	NA	NA	NA	NA	NA	NA
PI(18:0/20:2)	NA	NA	NA	NA	NA	NA
PI(18:0/20:3)	NA	NA	NA	NA	NA	NA
PI(18:0/20:4)	NA	NA	NA	NA	NA	NA
PI(18:0/20:5)	NA	NA	NA	NA	NA	NA
PI(18:0/22:4)	NA	NA	NA	NA	NA	NA
PI(18:0/22:5)	NA	NA	NA	NA	NA	NA
PI(18:0/22:6)	NA	NA	NA	NA	NA	NA
PI(18:1/18:1)	NA	NA	NA	NA	NA	NA
PI(18:1/18:2)	NA	NA	NA	NA	NA	NA
PI(18:1/18:3)	NA	NA	NA	NA	NA	NA
PI(18:1/20:1)	NA	NA	NA	NA	NA	NA
PI(18:1/20:4)	NA	NA	NA	NA	NA	NA
PI(18:1/20:5)	NA	NA	NA	NA	NA	NA
PI(18:1/22:4)	NA	NA	NA	NA	NA	NA
PI(18:1/22:5)	NA	NA	NA	NA	NA	NA
PI(18:1/22:6)	NA	NA	NA	NA	NA	NA
PI(18:2/16:1)	NA	NA	NA	NA	NA	NA
PI(18:2/18:2)	NA	NA	NA	NA	NA	NA
PI(18:2/18:3)	NA	NA	NA	NA	NA	NA
PI(18:2/20:1)	NA	NA	NA	NA	NA	NA
PI(18:2/20:2)	NA	NA	NA	NA	NA	NA
PI(18:2/20:3)	NA	NA	NA	NA	NA	NA
PI(18:2/20:4)	NA	NA	NA	NA	NA	NA
PI(18:2/20:5)	NA	NA	NA	NA	NA	NA
PI(18:2/22:4)	NA	NA	NA	NA	NA	NA
PI(18:2/22:5)	NA	NA	NA	NA	NA	NA
PI(18:2/22:6)	NA	NA	NA	NA	NA	NA
PI(20:0/16:1)	NA	NA	NA	NA	NA	NA
PI(20:0/18:1)	NA	NA	NA	NA	NA	NA
PI(20:0/18:2)	NA	NA	NA	NA	NA	NA
PI(20:0/18:3)	NA	NA	NA	NA	NA	NA
PI(20:0/20:1)	NA	NA	NA	NA	NA	NA
PI(20:0/20:2)	NA	NA	NA	NA	NA	NA
PI(20:0/20:3)	NA	NA	NA	NA	NA	NA
PI(20:0/20:4)	NA	NA	NA	NA	NA	NA
PI(20:0/20:5)	NA	NA	NA	NA	NA	NA
PI(20:0/22:5)	NA	NA	NA	NA	NA	NA
PS(14:0/14:0)	NA	NA	NA	NA	NA	NA
PS(14:0/18:2)	NA	NA	NA	NA	NA	NA
PS(14:0/18:3)	NA	NA	NA	NA	NA	NA
PS(14:0/20:1)	NA	NA	NA	NA	NA	NA
PS(14:0/20:3)	NA	NA	NA	NA	NA	NA
PS(14:0/20:4)	NA	NA	NA	NA	NA	0.001533419
PS(14:0/20:5)	NA	NA	NA	NA	NA	NA
PS(16:0/14:0)	NA	NA	NA	NA	NA	NA
PS(16:0/16:1)	NA	NA	NA	NA	NA	NA
PS(16:0/18:0)	NA	NA	NA	NA	NA	NA
PS(16:0/18:1)	NA	NA	NA	NA	NA	NA
PS(16:0/18:2)	NA	NA	NA	NA	NA	NA
PS(16:0/20:1)	NA	NA	NA	NA	NA	NA
PS(16:0/20:2)	NA	NA	NA	NA	0.003335457	NA
PS(16:0/20:4)	NA	NA	NA	NA	NA	NA
PS(16:0/20:5)	NA	NA	NA	NA	NA	NA
PS(16:0/22:4)	NA	NA	NA	NA	NA	NA
PS(16:0/22:5)	NA	NA	NA	NA	NA	NA
PS(16:0/22:6)	NA	NA	NA	NA	NA	NA
PS(18:0/16:1)	NA	NA	NA	NA	0.001321476	0.002305563
PS(18:0/18:0)	NA	NA	NA	NA	NA	NA
PS(18:0/18:1)	NA	NA	NA	NA	NA	NA
PS(18:0/18:2)	NA	NA	NA	NA	NA	NA
PS(18:0/18:3)	NA	NA	NA	NA	NA	NA
PS(18:0/20:0)	NA	NA	NA	NA	NA	NA
PS(18:0/20:1)	NA	NA	NA	NA	NA	NA
PS(18:0/20:2)	NA	NA	NA	NA	NA	NA
PS(18:0/20:3)	NA	NA	NA	NA	NA	NA
PS(18:0/20:4)	NA	NA	NA	NA	NA	NA
PS(18:0/20:5)	NA	NA	NA	NA	NA	NA
PS(18:0/22:4)	NA	NA	NA	NA	NA	NA
PS(18:0/22:6)	NA	NA	NA	NA	NA	NA
PS(18:1/18:2)	NA	NA	NA	NA	NA	NA
PS(18:1/20:1)	NA	NA	NA	NA	NA	NA
PS(18:1/20:2)	NA	NA	NA	NA	NA	NA
PS(18:1/20:3)	NA	NA	NA	NA	NA	NA
PS(18:1/20:5)	NA	NA	NA	NA	NA	NA
PS(18:1/22:4)	NA	NA	NA	NA	NA	NA
PS(18:1/22:5)	NA	NA	NA	NA	NA	NA
PS(18:1/22:6)	NA	NA	NA	NA	NA	NA
PS(18:2/20:2)	NA	NA	NA	NA	NA	NA
PS(18:2/20:3)	NA	NA	NA	NA	NA	NA
PS(18:2/20:4)	NA	NA	NA	NA	NA	NA
PS(18:2/20:5)	NA	NA	NA	NA	NA	NA
PS(18:2/22:4)	NA	NA	NA	NA	NA	NA
PS(18:2/22:5)	NA	NA	NA	NA	NA	NA
PS(18:2/22:6)	NA	NA	NA	NA	NA	NA
PS(20:0/16:1)	NA	NA	NA	NA	NA	NA
PS(20:0/18:1)	NA	NA	NA	NA	NA	NA
PS(20:0/18:2)	NA	NA	NA	NA	NA	0.002763341
PS(20:0/18:3)	NA	NA	NA	NA	NA	NA
PS(20:0/20:1)	NA	NA	NA	NA	NA	NA
PS(20:0/20:2)	NA	NA	NA	NA	NA	NA
PS(20:0/20:4)	NA	NA	NA	NA	NA	NA
PS(20:0/20:5)	NA	NA	NA	NA	NA	NA
PS(20:0/22:4)	NA	NA	NA	NA	NA	NA
PS(20:0/22:5)	NA	NA	NA	NA	NA	0.002999069
PS(20:0/22:6)	NA	NA	NA	NA	NA	NA
12-HHTrE 2	NA	NA	NA	NA	NA	NA
13-oxoODE 2	NA	NA	NA	NA	NA	NA
18-HEPE 1	NA	NA	NA	NA	NA	NA
11-HEPE 2	NA	NA	NA	NA	NA	NA
8-HEPE	NA	NA	NA	NA	NA	NA
5-HEPE	NA	NA	NA	NA	NA	0.000470211
17(18)-EpETE	NA	NA	NA	NA	NA	NA
15-oxoETE 1	NA	NA	NA	NA	NA	NA
15-oxoETE 2	NA	NA	NA	NA	NA	NA
19-HETE 1	NA	NA	NA	NA	NA	NA
17-HETE	NA	NA	NA	NA	NA	NA
8-HETE	NA	NA	NA	NA	0.000554966	0.002036677
9-HETE 2	NA	NA	NA	NA	NA	NA
11,12-EET	NA	NA	NA	NA	NA	NA
8,9-EET 2	NA	NA	NA	NA	NA	NA
5-HETrE	NA	NA	NA	NA	NA	NA
2,3-dinor 11b PGF2¦Á 2	NA	NA	NA	NA	NA	NA
10-Nitrooleate 1	NA	NA	NA	NA	NA	NA
PGJ2	NA	NA	NA	NA	NA	NA
12oxo LTB4 1	NA	NA	NA	NA	NA	NA
8,15-diHETE 2	NA	NA	NA	NA	NA	NA
11,12-diHETrE 2	NA	NA	NA	NA	NA	NA
5,6-diHETrE 1	NA	NA	NA	NA	NA	NA
2,3-dinor TXB2 1	NA	NA	NA	NA	NA	NA
20-HDoHE	NA	NA	NA	NA	NA	NA
19(20)-EpDPE	NA	NA	NA	NA	NA	NA
14-HDoHE 2	NA	NA	NA	NA	NA	NA
11-HDoHE 1	NA	NA	NA	NA	NA	NA
13-HDoHE 1	NA	NA	NA	NA	NA	NA
13-HDoHE 2	NA	NA	NA	NA	NA	NA
7-HDoHE 1	NA	NA	NA	NA	NA	NA
8-HDoHE 2	NA	NA	NA	NA	NA	NA
4-HDoHE	NA	NA	NA	NA	NA	NA
17k DP A	NA	NA	NA	NA	NA	NA
16(17)-EpDPE 1	NA	NA	NA	NA	NA	NA
PGD3	NA	NA	NA	NA	NA	NA
LXA5 1	NA	NA	NA	NA	NA	NA
15R-LXA4 1	NA	NA	NA	NA	NA	NA
6S-LXA4 1	NA	NA	NA	NA	NA	NA
dhk PGF2¦Á 1	NA	NA	NA	NA	NA	NA
PGFM 2	NA	NA	NA	NA	NA	NA
Protectin D1 1	NA	NA	NA	NA	NA	NA
Protectin D1 2	NA	NA	NA	NA	NA	NA
20oh PGE2 2	NA	NA	NA	NA	NA	NA
d17 6k PGF1¦Á 2	NA	NA	NA	NA	NA	NA
11d-TXB2 2	NA	NA	NA	NA	NA	NA
6k PGF1¦Á 2	NA	NA	NA	NA	NA	NA
6,15-dk-, dh-PGF1¦Á 1	NA	NA	NA	NA	NA	NA
TXB1 1	NA	NA	NA	NA	NA	NA
Resolvin D1 1	NA	NA	NA	NA	NA	NA
Resolvin D1 2	NA	NA	NA	NA	NA	NA
dihomo PGE2 2	NA	NA	NA	NA	NA	NA
LTE4 1	NA	NA	NA	NA	NA	NA
LTE4 2	NA	NA	NA	NA	NA	NA
11t LTE4 1	NA	NA	NA	NA	NA	NA
11t LTE4 2	NA	NA	NA	NA	NA	NA
14,15-LTD4 1	NA	NA	NA	NA	NA	NA
14,15-LTD4 2	NA	NA	NA	NA	0.000562826	NA
LTD4 1	NA	NA	NA	NA	NA	NA
11t LTD4 1	NA	NA	NA	NA	NA	NA
11t LTD4 2	NA	NA	NA	NA	NA	NA
14,15-LTC4 1	NA	NA	NA	NA	NA	NA
14,15-LTC4 2	NA	NA	NA	NA	NA	NA
LTC4 1	NA	NA	NA	NA	NA	NA
LTC4 2	NA	NA	NA	NA	NA	NA
11 Tltc4 1	NA	NA	NA	NA	NA	NA
12 Tltc4 1	NA	NA	NA	NA	NA	NA
ARA 2	NA	NA	NA	NA	NA	NA
Nd4-LCA	NA	NA	NA	NA	NA	NA
